# Supplementary material for: Primary Respiratory Chain Disease Causes Tissue-Specific Dysregulation of the Global Transcriptome and Nutrient-Sensing Signaling Network
Source: PLoS One. 2013 Jul 24;8(7):e69282. doi: 10.1371/journal.pone.0069282 (PMC3722174; doi:10.1371/journal.pone.0069282)
Supplement: File S2 — Excel file of GSEA results of pathway-level transcriptome changes in RC disease subjects’ skeletal muscle and fibroblasts relative to controls. (XLS) [file pone.0069282.s002.xls]

## Sheet: Column descriptions
NAME	Gene of the gene set defined by KEGG pathway or Gene Ontology
SIZE	Number of genes in the gene set measured by our microarray experiments
NES	Normalized enrichment socre, higher means more up-regulated in patients, lower means more down-regulated
NOM p-val	Enrichment p value based on permutation
FDR q-val	False discovery rate of enrichment
RANK AT MAX	Rank of the gene where the enrichment score reachs its maximum (positive score) or minimum (negative score)

## Sheet: Muscle_up in RC disease
NAME	SIZE	NES	NOM p-val	FDR q-val	RANK AT MAX
RNA TRANSPORT	151	2.6154	0	0	3751
RIBOSOME BIOGENESIS IN EUKARYOTES	74	2.60055	0	0	3212
AMINOACYL-TRNA BIOSYNTHESIS, EUKARYOTES	36	2.51883	0	0	3354
AMINOACYL-TRNA BIOSYNTHESIS	39	2.47716	0	0	3354
PROTEASOME	41	2.38924	0	0	4485
PROTEIN PROCESSING IN ENDOPLASMIC RETICULUM	161	2.31917	0	0	2555
BASAL TRANSCRIPTION FACTORS	43	2.27454	0	0	5436
MRNA SURVEILLANCE PATHWAY	87	2.25673	0	0	3607
RNA POLYMERASE	30	2.25455	0	0	3737
UBIQUITIN MEDIATED PROTEOLYSIS	137	2.24265	0	0	4246
PYRIMIDINE METABOLISM	100	2.10268	0	0.000198742	4142
PROTEIN EXPORT	23	2.10135	0	0.00018218	3134
NUCLEAR PORE COMPLEX	39	2.08084	0	0.000446773	4370
N-GLYCAN BIOSYNTHESIS	49	2.04912	0	0.000840297	4633
PROTEASOME, 19S REGULATORY PARTICLE (PA700)	17	2.03196	0	0.000947913	4485
BRCA1-ASSOCIATED GENOME SURVEILLANCE COMPLEX (BASC)	16	1.97666	0	0.00242705	4905
NUCLEOTIDE EXCISION REPAIR	44	1.9529	0	0.00319272	4298
RNA POLYMERASE III, EUKARYOTES	17	1.94665	0.0021692	0.00314806	4465
SNARE INTERACTIONS IN VESICULAR TRANSPORT	35	1.9303	0	0.00399536	5416
SPLICEOSOME, U4-U6.U5 TRI-SNRNP	29	1.88267	0	0.00602376	3777
PROTEASOME, 20S CORE PARTICLE	15	1.87365	0.00218341	0.0061802	5489
RNA POLYMERASE I, EUKARYOTES	11	1.84335	0.0020202	0.00783405	3012
HOLO-TFIIH COMPLEX	10	1.83699	0.00200401	0.00817997	4298
N-GLYCAN PRECURSOR BIOSYNTHESIS	14	1.83031	0.00657895	0.00832602	4513
TERPENOID BACKBONE BIOSYNTHESIS	21	1.82127	0	0.00873926	3804
COPII COMPLEX	11	1.77657	0.012474	0.014331	4810
MISMATCH REPAIR	23	1.76883	0.00817996	0.0147654	3524
EPSTEIN-BARR VIRUS INFECTION	188	1.75254	0	0.0162845	5302
GLYCOSYLPHOSPHATIDYLINOSITOL(GPI)-ANCHOR BIOSYNTHESIS	25	1.74067	0.00627615	0.017846	2234
IMMUNOPROTEASOME	15	1.73659	0.0106157	0.0181527	5489
FANCONI ANEMIA PATHWAY	50	1.72343	0	0.0200156	4841
AMINO SUGAR AND NUCLEOTIDE SUGAR METABOLISM	48	1.71596	0.00446429	0.0207472	3644
PURINE METABOLISM	163	1.70274	0	0.0227819	4665
SHIGELLOSIS	61	1.68473	0	0.0268473	3133
PYRIMIDINE RIBONUCLEOTIDE BIOSYNTHESIS, UMP => UDP-UTP,CDP/CTP	11	1.66773	0.0147059	0.030165	1614
HRD1-SEL1 ERAD COMPLEX	11	1.65686	0.0209205	0.0324706	3874
LYSOSOME	119	1.62544	0	0.0411469	5707
REGULATION OF AUTOPHAGY	33	1.6212	0.0107066	0.0416824	4632
CELL CYCLE	124	1.60741	0.00218341	0.0450492	4591
RNA POLYMERASE II, EUKARYOTES	14	1.60042	0.0251046	0.0464749	3700
V-TYPE ATPASE, EUKARYOTES	23	1.58939	0.0184805	0.0491628	1955
SPLICEOSOME, U2-SNRNP	20	1.55974	0.0204499	0.0607575	5029
C5 ISOPRENOID BIOSYNTHESIS, MEVALONATE PATHWAY	10	1.54393	0.0367347	0.067552	942
N-GLYCAN BIOSYNTHESIS, COMPLEX TYPE	15	1.53637	0.0339703	0.0698911	3017
ONE CARBON POOL BY FOLATE	19	1.48371	0.0487288	0.101773	5505
CHRONIC MYELOID LEUKEMIA	73	1.47522	0.021978	0.105626	4987
INOSITOL PHOSPHATE METABOLISM	61	1.4709	0.0245536	0.106265	4282
HOMOLOGOUS RECOMBINATION	26	1.46612	0.0637363	0.107579	4026
SPLICEOSOME, 35S U5-SNRNP	33	1.46506	0.0323326	0.106147	5338
SELENOCOMPOUND METABOLISM	17	1.45766	0.060166	0.109308	3203
ADENINE RIBONUCLEOTIDE BIOSYNTHESIS, IMP => ADP,ATP	17	1.4457	0.0718954	0.115768	1614
GUANINE RIBONUCLEOTIDE BIOSYNTHESIS IMP => GDP,GTP	13	1.43126	0.0870488	0.125358	1960
APC-C COMPLEX	14	1.42995	0.0733333	0.123848	2398
CIRCADIAN RHYTHM	30	1.41901	0.0685225	0.130262	4234
EPITHELIAL CELL SIGNALING IN HELICOBACTER PYLORI INFECTION	67	1.41337	0.0199557	0.132697	1955
STEROID BIOSYNTHESIS	17	1.35814	0.121795	0.186885	5207
DNA REPLICATION	36	1.34384	0.091858	0.200481	3454
NON-HOMOLOGOUS END-JOINING	13	1.3399	0.126667	0.202514	4054
VIBRIO CHOLERAE INFECTION	53	1.30067	0.0796253	0.251919	1955
METHIONINE SALVAGE PATHWAY	11	1.29063	0.175589	0.262789	2662
COLLECTING DUCT ACID SECRETION	26	1.2759	0.15213	0.282516	1955
PANCREATIC CANCER	70	1.2669	0.0953437	0.292744	2716
APOPTOSIS	85	1.24826	0.0829596	0.321106	2601
PANTOTHENATE AND COA BIOSYNTHESIS	17	1.24771	0.174274	0.317163	2650
LEGIONELLOSIS	51	1.24449	0.130522	0.317451	2063
GLYCOSPHINGOLIPID BIOSYNTHESIS - GANGLIO SERIES	14	1.23876	0.193833	0.322592	4263
P53 SIGNALING PATHWAY	67	1.23336	0.122807	0.328139	5397
HEPATITIS C	129	1.2268	0.0798226	0.33579	4806
EXOSOME, EUKARYOTES	10	1.21899	0.209251	0.345765	6227
BACTERIAL INVASION OF EPITHELIAL CELLS	70	1.20833	0.142553	0.361134	4445
COLORECTAL CANCER	62	1.20325	0.140998	0.365912	4772
SALMONELLA INFECTION	81	1.19324	0.146288	0.380985	3133
NF-KAPPA B SIGNALING PATHWAY	85	1.19214	0.126464	0.377987	4527
CHOLESTEROL BIOSYNTHESIS, SQUALENE 2,3-EPOXIDE => CHOLESTEROL	10	1.18735	0.257545	0.382765	3783
HERPES SIMPLEX INFECTION	165	1.17649	0.105263	0.40016	5375
PHOSPHATIDYLINOSITOL SIGNALING SYSTEM	81	1.17615	0.171875	0.395533	4282
LYSINE DEGRADATION	48	1.17377	0.2	0.394981	5010
PATHOGENIC ESCHERICHIA COLI INFECTION	52	1.16558	0.211663	0.406508	2046
EXON JUNCTION COMPLEX (EJC)	17	1.15253	0.261506	0.429659	4895
ECS COMPLEX	12	1.15215	0.292035	0.425163	839
TOXOPLASMOSIS	104	1.13967	0.164835	0.446779	4563
ACYLGLYCEROL DEGRADATION	10	1.11705	0.345679	0.494833	6015
SMALL CELL LUNG CANCER	84	1.11258	0.223235	0.499778	3005
PHAGOSOME	129	1.10515	0.215247	0.51237	2499
AMYOTROPHIC LATERAL SCLEROSIS (ALS)	51	1.10514	0.261411	0.506356	2352
SPLICEOSOME, U1-SNRNP	10	1.10292	0.329897	0.505901	2968
ENDOCYTOSIS	196	1.08564	0.235683	0.54416	4571
PROPANOATE METABOLISM	32	1.07298	0.332609	0.570226	4149
PORPHYRIN AND CHLOROPHYLL METABOLISM	42	1.07213	0.332636	0.5659	3934
MTOR SIGNALING PATHWAY	63	1.05757	0.339583	0.598177	5808
INFLUENZA A	158	1.04489	0.309134	0.626518	5271
SPHINGOLIPID METABOLISM	39	1.04487	0.377193	0.619722	3456
TOLL-LIKE RECEPTOR SIGNALING PATHWAY	100	1.04354	0.334043	0.616948	4632
ACUTE MYELOID LEUKEMIA	57	1.0429	0.378947	0.612421	4068
ERBB SIGNALING PATHWAY	87	1.02726	0.37844	0.649356	3201
SYNAPTIC VESICLE CYCLE	63	1.0225	0.39112	0.655974	2791
NON-SMALL CELL LUNG CANCER	53	1.02104	0.42268	0.65346	4772
GLYCEROPHOSPHOLIPID METABOLISM	86	1.01831	0.407407	0.654089	4008
GLYCEROLIPID METABOLISM	53	1.0168	0.434211	0.651435	6015
MEASLES	129	1.01168	0.417391	0.658505	5396
NEUROTROPHIN SIGNALING PATHWAY	120	1.00994	0.422833	0.656829	5259
ENDOMETRIAL CANCER	52	1.00358	0.45354	0.667865	4772
TGF-BETA SIGNALING PATHWAY	82	1.00354	0.442827	0.661459	3909
INOSITOL PHOSPHATE METABOLISM, PI=> PIP2 => INS(1,4,5)P3 => INS(1,3,4,5)P4	22	0.991168	0.476673	0.688996	4124
GLYCOSPHINGOLIPID BIOSYNTHESIS - GLOBO SERIES	14	0.984364	0.46723	0.701606	2293
WNT SIGNALING PATHWAY	149	0.983257	0.476405	0.698132	2046
HISTIDINE METABOLISM	28	0.980459	0.503145	0.699408	2951
HEPATITIS B	145	0.972263	0.506148	0.716471	5295
FATTY ACID BIOSYNTHESIS, ELONGATION, ENDOPLASMIC RETICULUM	11	0.961058	0.479121	0.741345	3650
HTLV-I INFECTION	248	0.960916	0.586724	0.734984	2577
BUTANOATE METABOLISM	28	0.958569	0.521739	0.734733	942
GLUTATHIONE METABOLISM	47	0.957898	0.505519	0.72992	4400
GLIOMA	65	0.947379	0.54375	0.751794	4772
HUNTINGTON'S DISEASE	174	0.945302	0.612245	0.750834	3205
T CELL RECEPTOR SIGNALING PATHWAY	106	0.941464	0.577406	0.75525	3801
GLYCOSAMINOGLYCAN BIOSYNTHESIS - KERATAN SULFATE	15	0.934041	0.527273	0.768461	1658
DOPAMINERGIC SYNAPSE	128	0.933605	0.617391	0.763262	1790
MAPK SIGNALING PATHWAY	253	0.927737	0.703529	0.772783	4230
GLYCOSPHINGOLIPID BIOSYNTHESIS - LACTO AND NEOLACTO SERIES	26	0.908145	0.587234	0.818036	3353
CYSTEINE AND METHIONINE METABOLISM	35	0.903228	0.61945	0.824225	3080
RENAL CELL CARCINOMA	70	0.896263	0.665953	0.835066	4987
NICOTINATE AND NICOTINAMIDE METABOLISM	25	0.892984	0.649438	0.837184	560
VASOPRESSIN-REGULATED WATER REABSORPTION	45	0.888833	0.657718	0.840426	4960
SPHINGOSINE BIOSYNTHESIS	10	0.868242	0.635021	0.884833	2645
CHAGAS DISEASE (AMERICAN TRYPANOSOMIASIS)	101	0.866288	0.802273	0.882428	4563
GLYCOSAMINOGLYCAN BIOSYNTHESIS - CHONDROITIN SULFATE	22	0.851225	0.678414	0.911067	791
SULFUR RELAY SYSTEM	10	0.842196	0.676533	0.923538	4567
GAP JUNCTION	86	0.832166	0.827957	0.938089	1907
FRUCTOSE AND MANNOSE METABOLISM	36	0.826999	0.771167	0.941665	4284
RHEUMATOID ARTHRITIS	76	0.799911	0.892704	0.983961	2329
NADH DEHYDROGENASE (UBIQUINONE) 1 BETA SUBCOMPLEX	13	0.762685	0.794769	1	3144
TUBERCULOSIS	163	0.760039	0.97619	1	4956
BLADDER CANCER	42	0.756931	0.881057	1	4772
GLYCOSAMINOGLYCAN BIOSYNTHESIS - HEPARAN SULFATE	26	0.751381	0.863248	1	150
ADIPOCYTOKINE SIGNALING PATHWAY	67	0.749208	0.925602	1	5346
TYROSINE METABOLISM	39	0.744483	0.893096	1	669
UBIQUINONE AND OTHER TERPENOID-QUINONE BIOSYNTHESIS	10	0.729609	0.807087	1	5927
FA CORE COMPLEX	10	0.720758	0.821577	1	4654
PENTOSE PHOSPHATE PATHWAY (PENTOSE PHOSPHATE CYCLE)	12	0.720665	0.849095	1	266
OSTEOCLAST DIFFERENTIATION	127	0.717565	0.984091	1	4277
VALINE, LEUCINE AND ISOLEUCINE DEGRADATION	43	0.717227	0.924276	1	7391
RIBOFLAVIN METABOLISM	12	0.713798	0.834467	1	5311
GLYCOSAMINOGLYCAN BIOSYNTHESIS, HEPARAN SULFATE BACKBONE	10	0.712136	0.858847	0.999794	2360
BER COMPLEX	10	0.698367	0.867089	1	7227
METHIONINE DEGRADATION	11	0.679701	0.878728	1	4033
BASE EXCISION REPAIR	33	0.677473	0.940426	1	3378
OTHER GLYCAN DEGRADATION	16	0.654486	0.926247	1	5584
RENIN-ANGIOTENSIN SYSTEM	17	0.65215	0.919608	1	2501
PYRUVATE METABOLISM	40	0.64774	0.971366	0.999502	942
ANTIGEN PROCESSING AND PRESENTATION	54	0.633614	0.978355	0.998401	5548
OTHER TYPES OF O-GLYCAN BIOSYNTHESIS	29	0.611282	0.981053	0.999498	3385
PENTOSE AND GLUCURONATE INTERCONVERSIONS	33	0.593488	0.989648	0.997539	4275
CITRATE CYCLE, SECOND CARBON OXIDATION, 2-OXOGLUTARATE => OXALOACETATE	14	0.529075	0.973274	1	3862
LEUCINE DEGRADATION, LEUCINE => ACETOACETATE + ACETYL-COA	12	0.43135	0.997826	0.999475	3739
NUCLEAR_ENVELOPE	69	2.55623	0	0	4125
NUCLEAR_MEMBRANE_PART	42	2.54742	0	0	4370
NUCLEAR_MEMBRANE	49	2.5362	0	0	4370
ENDOMEMBRANE_SYSTEM	215	2.50322	0	0	4167
ORGANELLE_LUMEN	453	2.40007	0	0	4268
MEMBRANE_ENCLOSED_LUMEN	453	2.38899	0	0	4268
NUCLEAR_LUMEN	383	2.36784	0	0	4268
NUCLEAR_PORE	31	2.34601	0	0	4370
NUCLEOLUS	125	2.28566	0	0	4268
NUCLEAR_ENVELOPE_ENDOPLASMIC_RETICULUM_NETWORK	93	2.24705	0	0	4240
ENDOPLASMIC_RETICULUM_PART	95	2.21554	0	0	4240
ORGANELLE_MEMBRANE	292	2.20279	0	0	4240
DNA_DIRECTED_RNA_POLYMERASEII_HOLOENZYME	66	2.19804	0	0	5472
ENDOPLASMIC_RETICULUM	289	2.195	0	0	4167
ENDOPLASMIC_RETICULUM_MEMBRANE	84	2.1577	0	0	4240
NUCLEOPLASM_PART	209	2.14684	0	9.53608e-05	4268
PROTEASOME_COMPLEX	23	2.14485	0	0.000179503	4485
PORE_COMPLEX	36	2.13712	0	0.00016953	4811
NUCLEOPLASM	276	2.12503	0	0.000309774	4268
INTRINSIC_TO_ORGANELLE_MEMBRANE	52	2.11592	0	0.000294285	2404
INTEGRAL_TO_ORGANELLE_MEMBRANE	50	2.11544	0	0.000280272	2404
GOLGI_APPARATUS_PART	99	2.11475	0	0.000267532	4061
GOLGI_ASSOCIATED_VESICLE	29	2.03834	0	0.00072336	4061
NUCLEOLAR_PART	18	2.02584	0	0.000868468	3046
ENVELOPE	161	1.95188	0	0.00277521	3436
ORGANELLE_ENVELOPE	161	1.95177	0	0.00266847	3436
INTEGRATOR_COMPLEX	13	1.93794	0.00210084	0.00286285	3754
RIBONUCLEOPROTEIN_COMPLEX	142	1.92802	0	0.00302991	4331
SMALL_RIBOSOMAL_SUBUNIT	11	1.90579	0	0.00394983	5177
MITOCHONDRIAL_SMALL_RIBOSOMAL_SUBUNIT	11	1.88419	0.00208333	0.00515141	5177
ORGANELLAR_SMALL_RIBOSOMAL_SUBUNIT	11	1.88294	0.00414938	0.00518754	5177
MICROTUBULE_CYTOSKELETON	149	1.86056	0	0.00695626	4048
TRANSCRIPTION_FACTOR_COMPLEX	88	1.8536	0	0.00710118	4268
GOLGI_APPARATUS	224	1.83603	0	0.00845189	4162
VESICLE_COAT	16	1.81134	0.00419287	0.010694	4061
OLIGOSACCHARYL_TRANSFERASE_COMPLEX	10	1.80683	0.00209205	0.0109957	5355
COATED_MEMBRANE	17	1.80127	0.00209205	0.0112825	4061
MEMBRANE_COAT	17	1.79314	0.0109409	0.0117948	4061
EUKARYOTIC_TRANSLATION_INITIATION_FACTOR_3_COMPLEX	10	1.77536	0.00616016	0.0139121	3501
GOLGI_STACK	13	1.75636	0.0103306	0.0163885	4778
COATED_VESICLE_MEMBRANE	17	1.75108	0.012931	0.0167695	4061
INTEGRAL_TO_ENDOPLASMIC_RETICULUM_MEMBRANE	24	1.74293	0.0021097	0.0174224	1965
NUCLEAR_DNA_DIRECTED_RNA_POLYMERASE_COMPLEX	18	1.71534	0.0125786	0.0221444	4519
INTRINSIC_TO_ENDOPLASMIC_RETICULUM_MEMBRANE	24	1.71165	0.00638298	0.0221767	1965
ER_GOLGI_INTERMEDIATE_COMPARTMENT	23	1.70849	0.013363	0.0224528	3307
UBIQUITIN_LIGASE_COMPLEX	26	1.70814	0.00420168	0.0220295	7063
DNA_DIRECTED_RNA_POLYMERASE_COMPLEX	18	1.70338	0.00840336	0.0225899	4519
TRANSCRIPTION_FACTOR_TFIID_COMPLEX	14	1.68763	0.0103734	0.0251891	5436
RNA_POLYMERASE_COMPLEX	18	1.68579	0.0121212	0.0251314	4519
CENTROSOME	55	1.66648	0.00202429	0.0291098	3973
MICROTUBULE_ORGANIZING_CENTER	64	1.6277	0.00213675	0.0401637	3973
OUTER_MEMBRANE	25	1.62244	0.0128755	0.0409758	3959
GOLGI_MEMBRANE	44	1.61917	0.00851064	0.0409616	3477
TRANS_GOLGI_NETWORK_TRANSPORT_VESICLE	13	1.6108	0.0195228	0.0429981	5087
KINETOCHORE	25	1.60785	0.0159453	0.0433359	4303
ORGANELLE_OUTER_MEMBRANE	24	1.60599	0.0198676	0.0432602	3959
ENDOPLASMIC_RETICULUM_LUMEN	13	1.59974	0.026694	0.0446693	3843
SPINDLE	39	1.59924	0.0170213	0.0440351	4673
COATED_VESICLE	47	1.59776	0.00430108	0.0437046	4061
MITOCHONDRIAL_OUTER_MEMBRANE	18	1.59056	0.0303688	0.045286	1731
SPLICEOSOME	50	1.58509	0	0.0465865	5377
INTRINSIC_TO_GOLGI_MEMBRANE	15	1.57532	0.0301075	0.0487189	2404
MEDIATOR_COMPLEX	18	1.56214	0.035865	0.0526828	5213
PEROXISOMAL_PART	14	1.53807	0.0407725	0.061127	4744
CHROMOSOME	122	1.53638	0.004329	0.0607928	4303
CYTOPLASMIC_VESICLE_MEMBRANE	28	1.53392	0.0248963	0.0608956	2486
CHROMOSOMEPERICENTRIC_REGION	31	1.52839	0.0353982	0.0619369	4303
MICROBODY_PART	14	1.52415	0.0456522	0.0628227	4744
VESICLE_MEMBRANE	30	1.52053	0.0360934	0.0635367	2486
SPINDLE_MICROTUBULE	16	1.51419	0.038961	0.0654099	4673
EARLY_ENDOSOME	18	1.51067	0.0428571	0.0660398	3355
CYTOPLASMIC_VESICLE_PART	28	1.50729	0.0168067	0.0667478	2486
MITOCHONDRIAL_RIBOSOME	22	1.4925	0.0410367	0.0724231	4327
MICROBODY_MEMBRANE	13	1.47986	0.0622407	0.0780538	4744
TRANSPORT_VESICLE	33	1.47095	0.0366379	0.0813261	6264
PEROXISOME	46	1.45613	0.0453564	0.0883265	4780
MICROBODY	46	1.45511	0.0340426	0.0877967	4780
ORGANELLAR_RIBOSOME	22	1.44622	0.0489978	0.091458	4327
PEROXISOMAL_MEMBRANE	13	1.44514	0.0652174	0.0910282	4744
CONDENSED_CHROMOSOME	33	1.44449	0.0315315	0.090266	7103
CHROMOSOMAL_PART	96	1.42096	0.0192719	0.102619	4303
MITOCHONDRIAL_LUMEN	46	1.4139	0.0385439	0.10551	5177
VESICLE	124	1.41204	0.00691244	0.105415	3903
CYTOSOL	203	1.40812	0.00647948	0.106512	4213
MITOCHONDRIAL_MATRIX	46	1.40772	0.0439331	0.105474	5177
MICROTUBULE	32	1.4077	0.0648536	0.104248	4673
MEMBRANE_BOUND_VESICLE	117	1.40768	0.0288248	0.103069	4061
DNA_DIRECTED_RNA_POLYMERASEII_CORE_COMPLEX	13	1.39458	0.095672	0.109669	4519
CYTOPLASMIC_MEMBRANE_BOUND_VESICLE	115	1.38169	0.0348584	0.116855	4061
CYTOPLASMIC_VESICLE	119	1.36058	0.0354767	0.130218	4061
MICROTUBULE_ASSOCIATED_COMPLEX	47	1.35041	0.0847108	0.135977	4048
VACUOLE	67	1.34421	0.0419287	0.139244	5331
MITOCHONDRION	332	1.34379	0.00735294	0.138086	4746
MITOCHONDRIAL_PART	138	1.3288	0.0368664	0.148622	2224
LYSOSOMAL_MEMBRANE	10	1.3081	0.175258	0.163693	4108
SPINDLE_POLE	18	1.30616	0.129707	0.163393	3721
INTEGRAL_TO_GOLGI_MEMBRANE	10	1.3057	0.158111	0.162106	2404
TRANS_GOLGI_NETWORK	21	1.30054	0.13245	0.165416	5991
MITOCHONDRIAL_MEMBRANE_PART	49	1.30013	0.100629	0.164141	1765
VESICULAR_FRACTION	42	1.28428	0.111842	0.176766	3447
REPLICATION_FORK	18	1.26524	0.155361	0.193318	3224
RIBOSOMAL_SUBUNIT	20	1.26297	0.149897	0.193618	4327
NUCLEAR_BODY	32	1.2508	0.132505	0.204186	4360
CLATHRIN_COATED_VESICLE	37	1.25064	0.144397	0.202335	5087
CHROMATIN_REMODELING_COMPLEX	17	1.23748	0.191898	0.214077	2059
MITOCHONDRIAL_ENVELOPE	93	1.22156	0.112583	0.230855	1823
DENDRITE	16	1.21524	0.207792	0.235922	1208
CYTOSKELETAL_PART	232	1.21342	0.0538117	0.23598	4161
ENDOSOME	67	1.20934	0.15914	0.238181	5329
LYSOSOME	60	1.20203	0.156701	0.244908	5331
NUCLEAR_UBIQUITIN_LIGASE_COMPLEX	11	1.19798	0.238477	0.24746	4890
LYTIC_VACUOLE	60	1.19167	0.178279	0.253107	5331
MICROTUBULE_ORGANIZING_CENTER_PART	19	1.18043	0.246862	0.265232	3586
VACUOLAR_MEMBRANE	11	1.17562	0.268443	0.26862	4108
MICROSOME	40	1.1744	0.216518	0.267876	3447
MITOCHONDRIAL_MEMBRANE	82	1.16758	0.185682	0.2737	1765
PERINUCLEAR_REGION_OF_CYTOPLASM	54	1.1632	0.200924	0.277371	5629
VACUOLAR_PART	13	1.16248	0.248434	0.276029	4949
SMALL_NUCLEAR_RIBONUCLEOPROTEIN_COMPLEX	22	1.12324	0.316973	0.328153	5307
NUCLEAR_MATRIX	12	1.08739	0.366599	0.383539	4591
SOLUBLE_FRACTION	155	1.08708	0.239407	0.38093	3493
RIBOSOME	39	1.08524	0.336117	0.381015	4327
NUCLEAR_CHROMOSOME	53	1.02432	0.412262	0.489784	6716
LATE_ENDOSOME	12	1.01489	0.438155	0.504914	2486
ORGANELLE_INNER_MEMBRANE	71	0.99716	0.436123	0.537425	2224
LEADING_EDGE	47	0.995024	0.43908	0.537529	4946
RUFFLE	31	0.992749	0.442797	0.538026	4891
CYTOSKELETON	360	0.958367	0.589977	0.607953	4214
PML_BODY	14	0.94124	0.524	0.640728	2577
MITOCHONDRIAL_INNER_MEMBRANE	63	0.913495	0.631692	0.695908	987
NUCLEAR_REPLICATION_FORK	10	0.90722	0.564854	0.70408	3222
CONDENSED_NUCLEAR_CHROMOSOME	18	0.902786	0.587054	0.70817	3062
CHROMATIN	35	0.883818	0.650215	0.743672	6418
KINESIN_COMPLEX	14	0.852979	0.691837	0.799356	2877
NUCLEAR_CHROMATIN	14	0.821309	0.716356	0.851446	6716
NUCLEAR_SPECK	10	0.809795	0.709751	0.865006	3237
SECRETORY_GRANULE	18	0.805167	0.760915	0.865842	2486
NUCLEAR_CHROMOSOME_PART	34	0.80254	0.783186	0.863814	4171
LAMELLIPODIUM	25	0.744844	0.872294	0.93478	2459
U12_DEPENDENT_SPLICEOSOME	11	0.723623	0.851546	0.950723	2051
CELL_CORTEX	39	0.697527	0.938865	0.96766	6243
CELL_CORTEX_PART	24	0.694537	0.895745	0.963384	1946
AXON	12	0.677569	0.882096	0.969354	5975
HISTONE_DEACETYLASE_COMPLEX	20	0.654574	0.929897	0.977427	5093
MITOCHONDRIAL_RESPIRATORY_CHAIN	22	0.650792	0.947939	0.972729	987
GROWTH_CONE	10	0.644926	0.904564	0.969693	980
SITE_OF_POLARIZED_GROWTH	11	0.618681	0.92418	0.974745	980
CELL_SOMA	10	0.502044	0.985325	0.995664	980
LIGASE_ACTIVITY	96	2.59717	0	0	4523
LIGASE_ACTIVITY_FORMING_CARBON_NITROGEN_BONDS	68	2.30982	0	0	4523
LIGASE_ACTIVITY_FORMING_CARBON_OXYGEN_BONDS	13	2.30934	0	0	2137
ACID_AMINO_ACID_LIGASE_ACTIVITY	57	2.20737	0	0.000282303	4523
TUBULIN_BINDING	47	2.12673	0	0.00131443	4354
UNFOLDED_PROTEIN_BINDING	40	2.11544	0	0.00109536	3872
SMALL_PROTEIN_CONJUGATING_ENZYME_ACTIVITY	52	2.11219	0	0.000938881	4523
SMALL_CONJUGATING_PROTEIN_LIGASE_ACTIVITY	51	2.09939	0	0.00082152	4523
HELICASE_ACTIVITY	49	2.067	0	0.00171547	3671
TRANSLATION_FACTOR_ACTIVITY_NUCLEIC_ACID_BINDING	35	2.05758	0	0.00218415	4298
TRANSLATION_REGULATOR_ACTIVITY	37	2.03776	0	0.00258556	4298
UBIQUITIN_PROTEIN_LIGASE_ACTIVITY	49	2.03692	0	0.0023701	4523
MICROTUBULE_BINDING	33	2.02954	0	0.00242986	4038
TRANSLATION_INITIATION_FACTOR_ACTIVITY	24	2.01049	0	0.00280341	1925
RIBONUCLEOPROTEIN_BINDING	12	1.9713	0	0.00423559	1213
NUCLEOTIDYLTRANSFERASE_ACTIVITY	47	1.96957	0	0.004034	4174
GUANYL_NUCLEOTIDE_BINDING	44	1.95489	0	0.00497059	4891
GTP_BINDING	43	1.94356	0	0.00574919	4891
PROTEIN_TRANSPORTER_ACTIVITY	14	1.89422	0	0.00971234	2644
SIGNAL_SEQUENCE_BINDING	15	1.89267	0.00215054	0.00939137	3303
NUCLEOTIDE_BINDING	218	1.88291	0	0.0104256	5028
GENERAL_RNA_POLYMERASE_II_TRANSCRIPTION_FACTOR_ACTIVITY	32	1.86117	0.00215054	0.0131414	5625
RNA_HELICASE_ACTIVITY	22	1.8606	0.00222222	0.0126734	4136
PROTEIN_METHYLTRANSFERASE_ACTIVITY	14	1.85616	0	0.0126519	2856
HISTONE_METHYLTRANSFERASE_ACTIVITY	11	1.84269	0.00212314	0.0144475	2393
DNA_HELICASE_ACTIVITY	25	1.83567	0.00197628	0.0153522	3671
PROTEIN_SERINE_THREONINE_KINASE_ACTIVITY	201	1.81005	0	0.0188945	5435
TRANSFERASE_ACTIVITY_TRANSFERRING_GROUPS_OTHER_THAN_AMINO_ACYL_GROUPS	43	1.80606	0.00222717	0.018965	2956
AMINOPEPTIDASE_ACTIVITY	14	1.79879	0	0.0195324	5181
PURINE_NUCLEOTIDE_BINDING	205	1.78939	0	0.0210275	5028
PURINE_RIBONUCLEOTIDE_BINDING	199	1.7758	0	0.0232634	5028
TRANSFERASE_ACTIVITY_TRANSFERRING_ONE_CARBON_GROUPS	37	1.76834	0	0.0240856	5510
METHYLTRANSFERASE_ACTIVITY	36	1.76028	0.00209205	0.0254903	5510
DNA_DEPENDENT_ATPASE_ACTIVITY	22	1.7493	0.00456621	0.027527	5656
RNA_BINDING	253	1.73998	0	0.0293315	3265
ATP_DEPENDENT_RNA_HELICASE_ACTIVITY	16	1.7396	0.0159453	0.0285481	2909
NF_KAPPAB_BINDING	11	1.73443	0.00426439	0.0289429	1534
ENDONUCLEASE_ACTIVITY_GO_0016893	11	1.71513	0.00998004	0.0340908	3046
TRANSFERASE_ACTIVITY_TRANSFERRING_PHOSPHORUS_CONTAINING_GROUPS	417	1.71375	0	0.0337607	4455
SINGLE_STRANDED_DNA_BINDING	34	1.69241	0.0021645	0.0388952	6704
ATP_DEPENDENT_HELICASE_ACTIVITY	26	1.69084	0.00408998	0.0384305	3040
GUANYL_NUCLEOTIDE_EXCHANGE_FACTOR_ACTIVITY	46	1.68276	0.00431035	0.0402153	4087
N_METHYLTRANSFERASE_ACTIVITY	13	1.67969	0.02079	0.0402787	6185
DAMAGED_DNA_BINDING	21	1.67619	0.0111359	0.0405099	4597
TRANSFERASE_ACTIVITY_TRANSFERRING_ACYL_GROUPS	53	1.66848	0	0.042454	2956
S_ADENOSYLMETHIONINE_DEPENDENT_METHYLTRANSFERASE_ACTIVITY	23	1.66595	0.0150538	0.0423484	6185
DOUBLE_STRANDED_DNA_BINDING	32	1.65524	0.0111857	0.045284	3524
HYDROLASE_ACTIVITY_ACTING_ON_ACID_ANHYDRIDES	223	1.64776	0	0.0472166	3190
TRANSFERASE_ACTIVITY_TRANSFERRING_HEXOSYL_GROUPS	80	1.64562	0.00221729	0.0469839	3484
RNA_SPLICING_FACTOR_ACTIVITYTRANSESTERIFICATION_MECHANISM	18	1.64518	0.0200445	0.0462274	5029
PYROPHOSPHATASE_ACTIVITY	221	1.64316	0	0.046163	3190
NUCLEOSIDE_TRIPHOSPHATASE_ACTIVITY	207	1.64276	0	0.0454464	4586
NUCLEASE_ACTIVITY	55	1.6393	0.00436681	0.0459693	3163
CHAPERONE_BINDING	12	1.63223	0.0242826	0.0476886	4095
RAS_GTPASE_BINDING	25	1.63185	0.0186722	0.046882	3345
3_5_EXONUCLEASE_ACTIVITY	13	1.62739	0.0212766	0.0478389	1661
ATPASE_ACTIVITY	108	1.61327	0	0.0526431	3141
PHOSPHOINOSITIDE_BINDING	20	1.60183	0.0163599	0.0561047	5007
PROTEIN_N_TERMINUS_BINDING	36	1.59689	0.0152838	0.0574628	5920
MAGNESIUM_ION_BINDING	60	1.59668	0.00421941	0.0566334	3524
STRUCTURE_SPECIFIC_DNA_BINDING	55	1.59522	0.00845666	0.056403	6297
ENDORIBONUCLEASE_ACTIVITY	13	1.59408	0.0252101	0.0560213	3046
ATPASE_ACTIVITY_COUPLED	90	1.58613	0	0.0581021	3040
INOSITOL_OR_PHOSPHATIDYLINOSITOL_KINASE_ACTIVITY	18	1.58191	0.0314465	0.0589005	4316
RNA_DEPENDENT_ATPASE_ACTIVITY	17	1.57959	0.0368098	0.0590008	2909
BETA_TUBULIN_BINDING	10	1.57839	0.043573	0.0586892	4354
INOSITOL_OR_PHOSPHATIDYLINOSITOL_PHOSPHATASE_ACTIVITY	12	1.57603	0.0290456	0.0589485	1252
PROTEIN_KINASE_ACTIVITY	279	1.57169	0	0.0598399	4455
PHOSPHOTRANSFERASE_ACTIVITY_ALCOHOL_GROUP_AS_ACCEPTOR	328	1.55417	0	0.0671724	4455
KINASE_ACTIVITY	362	1.55319	0	0.0667014	4455
ADENYL_NUCLEOTIDE_BINDING	166	1.55166	0	0.0665384	4455
ENDONUCLEASE_ACTIVITY	25	1.527	0.0352941	0.0790116	3046
TRANSFERASE_ACTIVITY_TRANSFERRING_GLYCOSYL_GROUPS	111	1.52117	0.00851064	0.0815954	4263
GTPASE_BINDING	34	1.51888	0.0219298	0.0813779	3345
CYSTEINE_TYPE_PEPTIDASE_ACTIVITY	54	1.50671	0.0232068	0.0873032	4860
SMALL_GTPASE_REGULATOR_ACTIVITY	67	1.50385	0.0169851	0.0879616	4572
MRNA_BINDING	23	1.50249	0.038055	0.0876552	6700
RNA_POLYMERASE_ACTIVITY	16	1.49704	0.0525253	0.0897339	3700
SMALL_CONJUGATING_PROTEIN_SPECIFIC_PROTEASE_ACTIVITY	10	1.49589	0.0775862	0.0892082	6122
ADENYL_RIBONUCLEOTIDE_BINDING	160	1.48564	0.00232019	0.093826	4455
OXIDOREDUCTASE_ACTIVITY_GO_0016706	10	1.47798	0.0649895	0.0975183	2025
EXONUCLEASE_ACTIVITY	19	1.47684	0.0446809	0.0969662	1847
TRANSCRIPTION_ELONGATION_REGULATOR_ACTIVITY	12	1.46259	0.0802603	0.104472	7011
RIBONUCLEASE_ACTIVITY	25	1.45143	0.0681319	0.110997	3163
PROTEIN_PHOSPHATASE_TYPE_2A_REGULATOR_ACTIVITY	13	1.4498	0.0807453	0.110802	2359
MANNOSYLTRANSFERASE_ACTIVITY	10	1.44732	0.0855397	0.111416	4513
DNA_DIRECTED_DNA_POLYMERASE_ACTIVITY	14	1.44712	0.0767635	0.110302	4053
GTPASE_ACTIVITY	98	1.44439	0.0130152	0.110909	4891
RHO_GUANYL_NUCLEOTIDE_EXCHANGE_FACTOR_ACTIVITY	12	1.44226	0.0757576	0.111401	4087
GTPASE_REGULATOR_ACTIVITY	125	1.43948	0.0112108	0.112011	4096
PROTEIN_SERINE_THREONINE_TYROSINE_KINASE_ACTIVITY	10	1.41769	0.0974026	0.125957	2520
RAS_GUANYL_NUCLEOTIDE_EXCHANGE_FACTOR_ACTIVITY	19	1.41727	0.0614754	0.124913	7151
SMALL_GTPASE_BINDING	33	1.4168	0.0517241	0.123991	3345
THYROID_HORMONE_RECEPTOR_BINDING	17	1.41304	0.0767635	0.125309	5815
TRANSFERASE_ACTIVITY_TRANSFERRING_ALKYL_OR_ARYLOTHER_THAN_METHYLGROUPS	29	1.4128	0.0633188	0.124223	3873
DNA_POLYMERASE_ACTIVITY	18	1.41083	0.0764192	0.124225	4174
ATP_BINDING	153	1.4082	0.0111111	0.124779	5028
PHOSPHATASE_REGULATOR_ACTIVITY	25	1.40795	0.0631164	0.123752	2673
LIPID_KINASE_ACTIVITY	12	1.39657	0.0885529	0.131279	4316
HYDROLASE_ACTIVITY_ACTING_ON_ACID_ANHYDRIDESCATALYZING_TRANSMEMBRANE_MOVEMENT_OF_SUBSTANCES	37	1.38293	0.0573248	0.140103	2437
PRIMARY_ACTIVE_TRANSMEMBRANE_TRANSPORTER_ACTIVITY	38	1.37916	0.0580357	0.141915	2437
ATPASE_ACTIVITY_COUPLED_TO_MOVEMENT_OF_SUBSTANCES	38	1.36516	0.0657596	0.152283	2437
HYDROLASE_ACTIVITY_ACTING_ON_ESTER_BONDS	267	1.35905	0	0.156417	3200
ATP_DEPENDENT_DNA_HELICASE_ACTIVITY	11	1.34824	0.0995763	0.164718	3040
ISOMERASE_ACTIVITY	35	1.33192	0.0986239	0.179204	5460
ACETYLTRANSFERASE_ACTIVITY	21	1.3249	0.114108	0.184124	2800
PHOSPHORIC_MONOESTER_HYDROLASE_ACTIVITY	110	1.3181	0.0393013	0.189813	3027
ACETYLGLUCOSAMINYLTRANSFERASE_ACTIVITY	16	1.31267	0.139738	0.193578	2360
PROTEIN_C_TERMINUS_BINDING	73	1.28626	0.0647182	0.220721	5036
RNA_POLYMERASE_II_TRANSCRIPTION_MEDIATOR_ACTIVITY	13	1.28607	0.157447	0.218997	5625
DRUG_BINDING	16	1.27963	0.13924	0.225053	2350
GALACTOSYLTRANSFERASE_ACTIVITY	15	1.27326	0.166667	0.230669	3215
EXOPEPTIDASE_ACTIVITY	32	1.23746	0.141935	0.274964	5181
UDP_GLYCOSYLTRANSFERASE_ACTIVITY	41	1.22842	0.154506	0.285282	3482
TRANSITION_METAL_ION_TRANSMEMBRANE_TRANSPORTER_ACTIVITY	10	1.21883	0.235169	0.296799	1616
MICROTUBULE_MOTOR_ACTIVITY	16	1.21244	0.214286	0.30324	6858
DEOXYRIBONUCLEASE_ACTIVITY	22	1.20435	0.206074	0.312983	2709
ADP_BINDING	11	1.19394	0.240084	0.326844	3524
PROTEIN_SERINE_THREONINE_PHOSPHATASE_ACTIVITY	23	1.18814	0.23494	0.333093	1640
MONOCARBOXYLIC_ACID_TRANSMEMBRANE_TRANSPORTER_ACTIVITY	11	1.18417	0.25641	0.336813	2682
METALLOEXOPEPTIDASE_ACTIVITY	13	1.17606	0.267416	0.347804	2501
PROTEIN_HETERODIMERIZATION_ACTIVITY	74	1.17499	0.157667	0.346584	2160
ENDODEOXYRIBONUCLEASE_ACTIVITY	11	1.17368	0.228571	0.345596	2709
PROTEIN_PHOSPHATASE_BINDING	10	1.16041	0.273101	0.36474	3228
CARBOHYDRATE_TRANSMEMBRANE_TRANSPORTER_ACTIVITY	16	1.15925	0.253275	0.363742	2966
TRANSCRIPTION_FACTOR_BINDING	302	1.15924	0.0879397	0.360872	4271
PHOSPHORIC_ESTER_HYDROLASE_ACTIVITY	151	1.15267	0.150776	0.369735	2809
PHOSPHATASE_BINDING	13	1.12976	0.286638	0.407989	3228
PHOSPHOLIPID_BINDING	47	1.11356	0.265909	0.436089	4208
ELECTRON_CARRIER_ACTIVITY	77	1.10964	0.242888	0.440649	5134
PHOSPHOLIPID_TRANSPORTER_ACTIVITY	12	1.09381	0.334071	0.46867	2015
COFACTOR_TRANSPORTER_ACTIVITY	10	1.08031	0.359504	0.493436	3887
LIPID_TRANSPORTER_ACTIVITY	27	1.0786	0.360934	0.493447	3184
MAP_KINASE_ACTIVITY	12	1.07806	0.365503	0.491022	2551
THIOLESTER_HYDROLASE_ACTIVITY	16	1.07284	0.356077	0.498283	6122
HORMONE_RECEPTOR_BINDING	28	1.07189	0.338205	0.496615	5213
CHROMATIN_BINDING	32	1.06854	0.362869	0.500163	5656
ZINC_ION_BINDING	88	1.05753	0.315335	0.520175	4056
TRANSCRIPTION_COFACTOR_ACTIVITY	226	1.05108	0.305489	0.530621	5667
INTRAMOLECULAR_OXIDOREDUCTASE_ACTIVITY	19	1.05047	0.371002	0.528171	3748
HYDROLASE_ACTIVITY_ACTING_ON_GLYCOSYL_BONDS	44	1.0442	0.389583	0.538679	4118
PHOSPHOPROTEIN_PHOSPHATASE_ACTIVITY	80	1.03496	0.3706	0.555435	2311
CYSTEINE_TYPE_ENDOPEPTIDASE_ACTIVITY	40	1.02353	0.412863	0.577211	4860
ENZYME_BINDING	176	1.01957	0.402273	0.582436	4607
ATPASE_ACTIVITY_COUPLED_TO_TRANSMEMBRANE_MOVEMENT_OF_IONS	24	1.01812	0.430464	0.581588	2437
PROTEIN_KINASE_BINDING	62	1.01444	0.420732	0.585815	5163
PROTEIN_DIMERIZATION_ACTIVITY	178	1.01103	0.422472	0.589833	2386
CATION_TRANSPORTING_ATPASE_ACTIVITY	11	1.00189	0.448578	0.607443	3368
PHOSPHOTRANSFERASE_ACTIVITY_PHOSPHATE_GROUP_AS_ACCEPTOR	18	1.00074	0.46	0.605888	1403
NUCLEAR_HORMONE_RECEPTOR_BINDING	27	0.993179	0.436831	0.61929	5213
GTPASE_ACTIVATOR_ACTIVITY	60	0.990212	0.458797	0.622347	2372
TRANSITION_METAL_ION_BINDING	109	0.985252	0.489703	0.629925	4056
TRANSCRIPTION_COACTIVATOR_ACTIVITY	122	0.980708	0.482993	0.636439	4051
NUCLEOBASENUCLEOSIDENUCLEOTIDE_KINASE_ACTIVITY	25	0.979369	0.481557	0.635653	3868
3_5_CYCLIC_NUCLEOTIDE_PHOSPHODIESTERASE_ACTIVITY	13	0.974592	0.5	0.642645	5167
IDENTICAL_PROTEIN_BINDING	299	0.970038	0.558952	0.649194	3903
TRANSCRIPTION_ACTIVATOR_ACTIVITY	171	0.963156	0.551724	0.661576	5667
ENZYME_REGULATOR_ACTIVITY	320	0.962545	0.581508	0.658815	3295
RECEPTOR_SIGNALING_PROTEIN_SERINE_THREONINE_KINASE_ACTIVITY	34	0.957119	0.531729	0.667845	6046
ANTIOXIDANT_ACTIVITY	18	0.950752	0.526531	0.679178	3839
COENZYME_BINDING	16	0.939436	0.537988	0.701573	2629
HISTONE_ACETYLTRANSFERASE_ACTIVITY	12	0.937778	0.535565	0.701193	7509
MAP_KINASE_KINASE_KINASE_ACTIVITY	10	0.937708	0.529284	0.697048	5776
HYDROLASE_ACTIVITY_HYDROLYZING_O_GLYCOSYL_COMPOUNDS	34	0.932343	0.556522	0.705617	4118
CARBON_CARBON_LYASE_ACTIVITY	18	0.928509	0.56383	0.710263	2885
CARBOXY_LYASE_ACTIVITY	14	0.924803	0.569002	0.714482	802
NUCLEOTIDE_KINASE_ACTIVITY	13	0.917718	0.564257	0.726897	663
CYCLIC_NUCLEOTIDE_PHOSPHODIESTERASE_ACTIVITY	14	0.911563	0.571429	0.736615	5167
ACTIVE_TRANSMEMBRANE_TRANSPORTER_ACTIVITY	120	0.907093	0.689498	0.74244	2476
KINASE_BINDING	69	0.901268	0.643154	0.750818	5163
HYDROLASE_ACTIVITY_HYDROLYZING_N_GLYCOSYL_COMPOUNDS	10	0.896778	0.616702	0.756198	3141
DOUBLE_STRANDED_RNA_BINDING	17	0.894853	0.605727	0.755686	1697
RAS_GTPASE_ACTIVATOR_ACTIVITY	29	0.879909	0.659184	0.783244	2854
ACETYLGALACTOSAMINYLTRANSFERASE_ACTIVITY	12	0.879531	0.624254	0.779517	3482
INORGANIC_CATION_TRANSMEMBRANE_TRANSPORTER_ACTIVITY	57	0.855922	0.75	0.823551	3453
STEROID_DEHYDROGENASE_ACTIVITY	11	0.845573	0.659389	0.839112	5207
OXIDOREDUCTASE_ACTIVITY_ACTING_ON_THE_CH_CH_GROUP_OF_DONORS	23	0.836814	0.719008	0.851284	3783
OXIDOREDUCTASE_ACTIVITY_ACTING_ON_THE_CH_NH_GROUP_OF_DONORS	10	0.829192	0.671111	0.859886	5000
LIPID_BINDING	86	0.823027	0.828629	0.866286	4208
ANTIPORTER_ACTIVITY	10	0.821685	0.673511	0.863802	4306
N_ACYLTRANSFERASE_ACTIVITY	18	0.810491	0.737271	0.877894	2800
RNA_POLYMERASE_II_TRANSCRIPTION_FACTOR_ACTIVITY	180	0.809132	0.961625	0.875389	4002
OXIDOREDUCTASE_ACTIVITY	285	0.803681	0.981132	0.879237	5207
RECEPTOR_SIGNALING_PROTEIN_ACTIVITY	80	0.799143	0.889381	0.881414	3609
N_ACETYLTRANSFERASE_ACTIVITY	17	0.793998	0.790224	0.884759	2800
SIALYLTRANSFERASE_ACTIVITY	10	0.776346	0.761099	0.905113	6894
TRANSCRIPTION_COREPRESSOR_ACTIVITY	93	0.774739	0.91684	0.902487	5101
HYDROGEN_ION_TRANSMEMBRANE_TRANSPORTER_ACTIVITY	26	0.767204	0.835118	0.907675	4260
CARBOXYLESTERASE_ACTIVITY	33	0.76192	0.865639	0.909812	2522
DI___TRI_VALENT_INORGANIC_CATION_TRANSMEMBRANE_TRANSPORTER_ACTIVITY	22	0.732428	0.852423	0.939511	3368
CARBOXYLIC_ACID_TRANSMEMBRANE_TRANSPORTER_ACTIVITY	44	0.688282	0.951782	0.974963	3966
INSULIN_LIKE_GROWTH_FACTOR_RECEPTOR_BINDING	10	0.665995	0.893939	0.986171	15135
SOLUTE_SODIUM_SYMPORTER_ACTIVITY	13	0.658971	0.900648	0.985641	2429
ORGANIC_ACID_TRANSMEMBRANE_TRANSPORTER_ACTIVITY	45	0.637764	0.979508	0.992712	3966
SINGLE_STRANDED_RNA_BINDING	13	0.631444	0.932271	0.99109	6454
AMINO_ACID_TRANSMEMBRANE_TRANSPORTER_ACTIVITY	29	0.58753	0.978903	1	3966
STEROID_DEHYDROGENASE_ACTIVITY_ACTING_ON_THE_CH_OH_GROUP_OF_DONORSNAD_OR_NADP_AS_ACCEPTOR	10	0.580367	0.94958	1	15864
KINASE_REGULATOR_ACTIVITY	45	0.541691	1	1	6233
NEUTRAL_AMINO_ACID_TRANSMEMBRANE_TRANSPORTER_ACTIVITY	12	0.54164	0.97561	0.999683	3966
SULFURIC_ESTER_HYDROLASE_ACTIVITY	16	0.521543	0.993363	0.997886	678
MOTOR_ACTIVITY	28	0.469605	1	0.997663	2877
GOLGI_VESICLE_TRANSPORT	48	2.51434	0	0	3580
RNA_PROCESSING	169	2.50704	0	0	3880
TRNA_METABOLIC_PROCESS	19	2.38592	0	0	3265
MRNA_METABOLIC_PROCESS	82	2.33288	0	0	3647
PROTEIN_FOLDING	58	2.32682	0	0	2899
RIBONUCLEOPROTEIN_COMPLEX_BIOGENESIS_AND_ASSEMBLY	84	2.31045	0	0	4249
ER_TO_GOLGI_VESICLE_MEDIATED_TRANSPORT	18	2.30775	0	0	3580
MRNA_PROCESSING_GO_0006397	72	2.29631	0	0	3647
INTRACELLULAR_TRANSPORT	274	2.24421	0	0	4853
RNA_SPLICING	89	2.22781	0	0	5307
NUCLEAR_EXPORT	33	2.20912	0	0	4847
MACROMOLECULE_LOCALIZATION	228	2.13775	0	0.000353399	3876
PROTEIN_TRANSPORT	151	2.136	0	0.000403137	4370
NUCLEAR_TRANSPORT	85	2.11824	0	0.000593471	4847
PROTEIN_MODIFICATION_BY_SMALL_PROTEIN_CONJUGATION	43	2.11356	0	0.000763909	4523
RIBOSOME_BIOGENESIS_AND_ASSEMBLY	18	2.10181	0	0.000915138	4174
PROTEIN_CATABOLIC_PROCESS	69	2.09833	0	0.000922723	4890
INTRACELLULAR_PROTEIN_TRANSPORT	139	2.08656	0	0.0010391	4370
ESTABLISHMENT_OF_CELLULAR_LOCALIZATION	347	2.08629	0	0.000984409	3892
PROTEIN_LOCALIZATION	207	2.07276	0	0.00113938	3876
PROTEIN_RNA_COMPLEX_ASSEMBLY	65	2.06998	0	0.00108513	3919
CELLULAR_LOCALIZATION	365	2.068	0	0.00112914	3892
BIOPOLYMER_CATABOLIC_PROCESS	116	2.06704	0	0.00112458	4114
UBIQUITIN_CYCLE	48	2.06603	0	0.00107772	4752
NUCLEOCYTOPLASMIC_TRANSPORT	84	2.06507	0	0.00103461	4847
ESTABLISHMENT_OF_PROTEIN_LOCALIZATION	184	2.06027	0	0.0011524	4370
TRNA_PROCESSING	10	2.04601	0.00206612	0.00148606	3265
CELLULAR_PROTEIN_CATABOLIC_PROCESS	58	2.02771	0	0.00213498	4890
RNA_SPLICINGVIA_TRANSESTERIFICATION_REACTIONS	34	2.01884	0	0.00231129	3122
PROTEIN_UBIQUITINATION	40	1.99489	0	0.00298901	4523
DNA_REPLICATION	100	1.9916	0	0.00306018	4174
SECRETORY_PATHWAY	84	1.96013	0	0.00502657	3580
RNA_EXPORT_FROM_NUCLEUS	20	1.95716	0	0.00509351	2955
MACROMOLECULE_CATABOLIC_PROCESS	136	1.95071	0	0.00536796	4114
SECRETION_BY_CELL	116	1.938	0	0.00636155	3078
DNA_DEPENDENT_DNA_REPLICATION	55	1.93199	0	0.00658957	3921
DNA_METABOLIC_PROCESS	251	1.91646	0	0.00745013	4362
INTRA_GOLGI_VESICLE_MEDIATED_TRANSPORT	12	1.89016	0	0.0101888	3078
CELLULAR_MACROMOLECULE_CATABOLIC_PROCESS	103	1.86882	0	0.0128427	4114
RRNA_PROCESSING	15	1.84368	0	0.0168225	4174
PROTEIN_TARGETING	105	1.80681	0	0.0239486	4847
RNA_3END_PROCESSING	10	1.80329	0.00217391	0.0243671	3647
PROTEIN_EXPORT_FROM_NUCLEUS	12	1.79382	0.0087146	0.0264054	2644
RESPONSE_TO_DNA_DAMAGE_STIMULUS	158	1.78476	0	0.0280256	4330
NUCLEOTIDE_SUGAR_METABOLIC_PROCESS	10	1.78292	0.00209644	0.0280282	2785
TRANSLATIONAL_INITIATION	38	1.77273	0.00840336	0.0306759	3919
DNA_REPAIR	121	1.7692	0	0.0310594	4330
PROTEIN_AMINO_ACID_LIPIDATION	24	1.76818	0.00824742	0.0308465	4167
SPINDLE_ORGANIZATION_AND_BIOGENESIS	11	1.75873	0.00447427	0.0331731	4217
RIBONUCLEOTIDE_METABOLIC_PROCESS	16	1.74629	0.0149893	0.0364796	2885
PROTEIN_POLYUBIQUITINATION	11	1.73874	0.0040404	0.038431	4114
REGULATION_OF_DNA_METABOLIC_PROCESS	45	1.72136	0	0.0442849	4053
PYRIMIDINE_NUCLEOTIDE_METABOLIC_PROCESS	10	1.72111	0.0150538	0.0434882	2885
RESPONSE_TO_ENDOGENOUS_STIMULUS	196	1.71771	0	0.0438736	4330
RRNA_METABOLIC_PROCESS	16	1.71182	0.013544	0.0453758	4174
MEMBRANE_FUSION	28	1.71123	0.00845666	0.0448437	5416
MITOCHONDRIAL_TRANSPORT	20	1.70682	0.00587084	0.0458924	2176
NEGATIVE_REGULATION_OF_DNA_METABOLIC_PROCESS	18	1.70176	0.00666667	0.0468263	3921
TRANSCRIPTION_INITIATION_FROM_RNA_POLYMERASE_II_PROMOTER	29	1.69223	0.00681818	0.0501743	4519
VACUOLAR_TRANSPORT	13	1.68835	0.0243902	0.0510334	3712
INTERPHASE_OF_MITOTIC_CELL_CYCLE	62	1.67838	0.00220751	0.0544288	3629
REGULATION_OF_TRANSLATIONAL_INITIATION	30	1.67696	0.00883002	0.0542538	3919
PROTEIN_IMPORT	58	1.66337	0.00223214	0.0601614	4362
COENZYME_BIOSYNTHETIC_PROCESS	10	1.66256	0.0201794	0.0594589	5192
PHOSPHOLIPID_BIOSYNTHETIC_PROCESS	38	1.65931	0.00425532	0.059982	4843
MICROTUBULE_CYTOSKELETON_ORGANIZATION_AND_BIOGENESIS	35	1.6527	0.0110132	0.0624059	4448
MEMBRANE_LIPID_BIOSYNTHETIC_PROCESS	46	1.65003	0.00429185	0.0630641	4167
POST_GOLGI_VESICLE_MEDIATED_TRANSPORT	14	1.64669	0.00863931	0.0638927	1753
UNFOLDED_PROTEIN_RESPONSE	10	1.64643	0.0305677	0.0630693	4240
G1_S_TRANSITION_OF_MITOTIC_CELL_CYCLE	27	1.64334	0.0111111	0.0636753	3398
RNA_CATABOLIC_PROCESS	22	1.64166	0.0206612	0.0636714	3163
TRANSCRIPTION_FROM_RNA_POLYMERASE_III_PROMOTER	19	1.64056	0.0164609	0.0633727	4305
ENDOSOME_TRANSPORT	23	1.63807	0.0215983	0.0639253	6368
PROTEIN_IMPORT_INTO_NUCLEUS	45	1.63205	0.0128205	0.0662492	3076
RESPONSE_TO_HEAT	10	1.62728	0.0176991	0.0683195	1666
LIPID_BIOSYNTHETIC_PROCESS	94	1.61396	0	0.0748158	4167
CELL_CYCLE_PROCESS	189	1.61162	0	0.0752128	4454
INTERPHASE	68	1.61098	0.00431965	0.0746729	5326
SPLICEOSOME_ASSEMBLY	20	1.60407	0.0207469	0.077723	3119
NUCLEAR_IMPORT	47	1.60303	0.0174673	0.0774197	3076
VESICLE_MEDIATED_TRANSPORT	193	1.60024	0	0.0781389	3797
CELL_CYCLE_GO_0007049	309	1.58782	0	0.0845633	4939
TRANSCRIPTION_INITIATION	35	1.58766	0.0219298	0.0836681	4519
PROTEIN_DNA_COMPLEX_ASSEMBLY	48	1.58496	0.00626305	0.0844925	4519
NEGATIVE_REGULATION_OF_DNA_REPLICATION	13	1.57849	0.0457516	0.0874623	3921
CELL_CYCLE_CHECKPOINT_GO_0000075	48	1.57691	0.00642398	0.0874778	6375
MITOTIC_SPINDLE_ORGANIZATION_AND_BIOGENESIS	10	1.5715	0.0277186	0.0898192	4217
NUCLEOBASENUCLEOSIDE_AND_NUCLEOTIDE_METABOLIC_PROCESS	52	1.56884	0.0105708	0.0903873	2885
OLIGOSACCHARIDE_METABOLIC_PROCESS	11	1.56757	0.0487805	0.0902339	4633
DOUBLE_STRAND_BREAK_REPAIR	23	1.56495	0.0218688	0.0911273	4037
GLYCOPROTEIN_CATABOLIC_PROCESS	12	1.56436	0.0364807	0.0905298	6551
MITOCHONDRION_ORGANIZATION_AND_BIOGENESIS	47	1.55604	0.0136674	0.0951385	2176
I_KAPPAB_KINASE_NF_KAPPAB_CASCADE	113	1.54785	0.00205761	0.0998687	4365
CHROMOSOME_SEGREGATION	32	1.54421	0.0295983	0.101289	4448
MACROMOLECULAR_COMPLEX_ASSEMBLY	276	1.54373	0	0.100538	4268
GLYCOPROTEIN_METABOLIC_PROCESS	89	1.54119	0	0.101139	2916
CATABOLIC_PROCESS	223	1.53925	0	0.101479	4114
NUCLEOTIDE_EXCISION_REPAIR	20	1.53657	0.0387931	0.102149	7300
ANTI_APOPTOSIS	114	1.5333	0	0.10362	2620
NLS_BEARING_SUBSTRATE_IMPORT_INTO_NUCLEUS	13	1.51551	0.0451613	0.115871	5593
ORGANELLE_ORGANIZATION_AND_BIOGENESIS	467	1.51154	0	0.117797	4241
BIOSYNTHETIC_PROCESS	455	1.51099	0	0.117054	4040
ER_NUCLEAR_SIGNALING_PATHWAY	16	1.51084	0.0455531	0.116088	4591
PROTEIN_STABILIZATION	11	1.50857	0.0498084	0.116814	2946
GLIOGENESIS	11	1.49426	0.059081	0.127586	1465
MICROTUBULE_BASED_PROCESS	82	1.49089	0.00858369	0.129128	4217
PHOSPHOINOSITIDE_BIOSYNTHETIC_PROCESS	24	1.48844	0.0433839	0.129975	4167
CELL_CYCLE_PHASE	167	1.4868	0.00221239	0.129971	4454
PROTEIN_TARGETING_TO_MITOCHONDRION	10	1.48154	0.0645833	0.133423	1731
LYSOSOMAL_TRANSPORT	10	1.47975	0.0588235	0.133775	3712
REGULATION_OF_I_KAPPAB_KINASE_NF_KAPPAB_CASCADE	92	1.47134	0.00660793	0.139753	4365
LIPOPROTEIN_BIOSYNTHETIC_PROCESS	26	1.47028	0.0440529	0.139588	4167
MITOTIC_CELL_CYCLE	153	1.46954	0	0.139021	4673
CELLULAR_CATABOLIC_PROCESS	210	1.46493	0.00222717	0.141793	3992
CHROMOSOME_ORGANIZATION_AND_BIOGENESIS	121	1.46372	0.0109409	0.141669	4519
RESPONSE_TO_CARBOHYDRATE_STIMULUS	12	1.45758	0.0729783	0.145939	1465
N_TERMINAL_PROTEIN_AMINO_ACID_MODIFICATION	11	1.45713	0.0813187	0.145074	1494
ANDROGEN_RECEPTOR_SIGNALING_PATHWAY	11	1.45449	0.0730689	0.146123	5182
REGULATION_OF_CELL_CYCLE	180	1.45436	0.00217865	0.145018	4758
NEGATIVE_REGULATION_OF_APOPTOSIS	146	1.45232	0.00431035	0.145408	2620
NEGATIVE_REGULATION_OF_PROGRAMMED_CELL_DEATH	147	1.45096	0.00666667	0.145235	2620
DNA_REPLICATION_INITIATION	16	1.45046	0.0635246	0.144524	3865
POST_TRANSLATIONAL_PROTEIN_MODIFICATION	466	1.44932	0	0.14447	5472
TRANSITION_METAL_ION_TRANSPORT	12	1.44744	0.0844444	0.144886	2112
PURINE_NUCLEOTIDE_METABOLIC_PROCESS	12	1.44434	0.0795229	0.1464	2104
RESPONSE_TO_OXIDATIVE_STRESS	46	1.44385	0.0300429	0.14558	2709
MICROTUBULE_ORGANIZING_CENTER_ORGANIZATION_AND_BIOGENESIS	15	1.44162	0.0748899	0.146232	3827
CHROMATIN_REMODELING	25	1.43629	0.0729167	0.150134	2618
CELLULAR_COMPONENT_ASSEMBLY	293	1.43599	0	0.149281	4268
CELLULAR_RESPONSE_TO_STIMULUS	19	1.43381	0.0630435	0.150049	3719
GLYCEROPHOSPHOLIPID_BIOSYNTHETIC_PROCESS	29	1.43246	0.0788382	0.150024	4167
POSITIVE_REGULATION_OF_I_KAPPAB_KINASE_NF_KAPPAB_CASCADE	86	1.42831	0.0286885	0.152794	3525
NUCLEOSOME_ASSEMBLY	10	1.42675	0.0989011	0.153165	2059
MITOCHONDRIAL_MEMBRANE_ORGANIZATION_AND_BIOGENESIS	11	1.42313	0.0997877	0.155405	4591
G2_M_TRANSITION_OF_MITOTIC_CELL_CYCLE	13	1.41916	0.102128	0.157949	4890
GLUCOSAMINE_METABOLIC_PROCESS	13	1.41465	0.0746269	0.160806	2360
DNA_DAMAGE_CHECKPOINT	20	1.41425	0.0864979	0.159972	2577
DNA_PACKAGING	34	1.41209	0.0517598	0.160734	5549
GLYCOPROTEIN_BIOSYNTHETIC_PROCESS	73	1.40922	0.029724	0.162281	2916
MEMBRANE_LIPID_METABOLIC_PROCESS	97	1.40407	0.0178971	0.166116	4167
MACROMOLECULE_BIOSYNTHETIC_PROCESS	313	1.4033	0	0.165738	2916
DNA_CATABOLIC_PROCESS	23	1.38602	0.0939457	0.182164	2709
NUCLEOTIDE_METABOLIC_PROCESS	42	1.38267	0.0685841	0.184579	2885
MACROMOLECULAR_COMPLEX_DISASSEMBLY	15	1.36701	0.108051	0.200576	5028
REGULATION_OF_PROTEIN_STABILITY	19	1.36019	0.0946237	0.207071	2946
COFACTOR_BIOSYNTHETIC_PROCESS	21	1.35841	0.0847108	0.20771	5543
PEPTIDYL_AMINO_ACID_MODIFICATION	63	1.35525	0.0579399	0.210134	3983
PHOSPHOINOSITIDE_METABOLIC_PROCESS	31	1.35499	0.0912863	0.209065	4167
AMINO_SUGAR_METABOLIC_PROCESS	19	1.34983	0.109053	0.214059	3027
REGULATION_OF_CYCLIN_DEPENDENT_PROTEIN_KINASE_ACTIVITY	43	1.34722	0.0696629	0.215467	5012
MEIOTIC_RECOMBINATION	14	1.34522	0.101833	0.216335	7036
M_PHASE	111	1.33126	0.0319635	0.231697	4890
CELLULAR_BIOSYNTHETIC_PROCESS	309	1.32422	0.00448431	0.23932	3323
AMYLOID_PRECURSOR_PROTEIN_METABOLIC_PROCESS	10	1.3233	0.148676	0.239228	6632
GLYCEROPHOSPHOLIPID_METABOLIC_PROCESS	45	1.32255	0.0712831	0.238764	4963
DNA_INTEGRITY_CHECKPOINT	24	1.32048	0.109914	0.239659	2734
PHOSPHORYLATION	306	1.31613	0.00729927	0.243967	3530
REGULATION_OF_DNA_REPLICATION	20	1.31433	0.123913	0.244891	3921
MITOTIC_CELL_CYCLE_CHECKPOINT	21	1.31357	0.120536	0.244458	7268
ESTABLISHMENT_AND_OR_MAINTENANCE_OF_CHROMATIN_ARCHITECTURE	74	1.30767	0.0838574	0.250685	5354
ONE_CARBON_COMPOUND_METABOLIC_PROCESS	26	1.30745	0.100642	0.249393	6384
DNA_RECOMBINATION	44	1.30726	0.102296	0.248102	4316
COENZYME_METABOLIC_PROCESS	38	1.2988	0.0957447	0.258526	2650
CENTROSOME_ORGANIZATION_AND_BIOGENESIS	14	1.29446	0.163755	0.262893	3827
RESPONSE_TO_TEMPERATURE_STIMULUS	16	1.29309	0.162047	0.263341	1666
M_PHASE_OF_MITOTIC_CELL_CYCLE	85	1.2883	0.0646552	0.268359	4673
PROTEIN_COMPLEX_DISASSEMBLY	14	1.28692	0.14561	0.268664	5028
LIPOPROTEIN_METABOLIC_PROCESS	33	1.28211	0.127473	0.273816	4167
HETEROCYCLE_METABOLIC_PROCESS	26	1.27345	0.145652	0.284637	3116
PIGMENT_METABOLIC_PROCESS	18	1.27239	0.171492	0.284566	3116
TRANSLATION	173	1.2717	0.047836	0.283899	2561
PROTEIN_KINASE_CASCADE	290	1.26771	0.036036	0.288305	4379
PROTEIN_AMINO_ACID_PHOSPHORYLATION	273	1.26717	0.026087	0.287461	3530
AGING	13	1.2658	0.182573	0.287924	4927
MICROTUBULE_BASED_MOVEMENT	16	1.26479	0.165217	0.287731	3366
TRANSCRIPTION_FROM_RNA_POLYMERASE_II_PROMOTER	451	1.26391	0.00733496	0.287627	5677
NEGATIVE_REGULATION_OF_BINDING	18	1.26327	0.173196	0.286964	2031
RESPONSE_TO_STRESS	495	1.25649	0.00712589	0.29496	3539
NEGATIVE_REGULATION_OF_CELL_CYCLE	77	1.2564	0.0887949	0.293439	2701
CELL_CYCLE_ARREST_GO_0007050	55	1.25492	0.129787	0.29391	4591
CELLULAR_PROTEIN_COMPLEX_DISASSEMBLY	13	1.24176	0.193206	0.312691	4676
SECRETION	178	1.23896	0.0494382	0.315151	3447
CELLULAR_COMPONENT_DISASSEMBLY	33	1.23788	0.163355	0.315233	5028
PHOSPHOLIPID_METABOLIC_PROCESS	73	1.23499	0.115385	0.318045	4963
REGULATION_OF_HOMEOSTATIC_PROCESS	14	1.23174	0.190578	0.321433	2045
MITOSIS	82	1.23131	0.101512	0.320465	4673
REGULATION_OF_PROGRAMMED_CELL_DEATH	337	1.23046	0.0334821	0.320187	3525
PROTEIN_IMPORT_INTO_NUCLEUS_TRANSLOCATION	10	1.23034	0.217822	0.318642	2001
PROTEIN_TARGETING_TO_MEMBRANE	12	1.22985	0.195833	0.317762	1603
COFACTOR_METABOLIC_PROCESS	54	1.22966	0.118162	0.316331	4413
REGULATION_OF_APOPTOSIS	336	1.2277	0.0316302	0.317828	3525
FATTY_ACID_BIOSYNTHETIC_PROCESS	14	1.22637	0.197505	0.318437	4037
PROTEIN_SECRETION	32	1.20749	0.17418	0.347655	3843
CHROMATIN_ASSEMBLY_OR_DISASSEMBLY	26	1.20494	0.208154	0.350352	5354
NUCLEOBASENUCLEOSIDENUCLEOTIDE_AND_NUCLEIC_ACID_TRANSPORT	31	1.20319	0.198795	0.351625	3586
N_ACETYLGLUCOSAMINE_METABOLIC_PROCESS	12	1.20205	0.218487	0.351944	2360
RESPONSE_TO_ORGANIC_SUBSTANCE	30	1.19523	0.178112	0.362027	1465
PROGRAMMED_CELL_DEATH	426	1.19198	0.0537383	0.366179	2862
AROMATIC_COMPOUND_METABOLIC_PROCESS	26	1.19175	0.241736	0.364703	4413
PROTEIN_AMINO_ACID_N_LINKED_GLYCOSYLATION	30	1.18745	0.187373	0.370646	2538
APOPTOSIS_GO	425	1.18741	0.0726392	0.368859	2862
CENTROSOME_CYCLE	10	1.17816	0.250554	0.384153	3827
REGULATION_OF_NUCLEOCYTOPLASMIC_TRANSPORT	21	1.16453	0.259681	0.40799	1534
NUCLEOTIDE_BIOSYNTHETIC_PROCESS	20	1.15584	0.259091	0.42304	2885
PROTEOLYSIS	189	1.15045	0.132388	0.432518	2398
REGULATION_OF_CELLULAR_PH	10	1.14876	0.303738	0.433928	2082
LEUKOCYTE_MIGRATION	16	1.14799	0.269316	0.433334	1092
CELLULAR_PROTEIN_COMPLEX_ASSEMBLY	33	1.14372	0.273504	0.440009	2762
CELLULAR_LIPID_METABOLIC_PROCESS	249	1.14305	0.146727	0.439173	4275
SECONDARY_METABOLIC_PROCESS	26	1.14291	0.237395	0.437382	3182
ORGANELLE_LOCALIZATION	25	1.14289	0.25618	0.435348	5348
PIGMENT_BIOSYNTHETIC_PROCESS	17	1.12983	0.279167	0.460688	3116
RESPONSE_TO_HORMONE_STIMULUS	33	1.12469	0.286004	0.46964	2336
PURINE_RIBONUCLEOTIDE_METABOLIC_PROCESS	10	1.12431	0.3147	0.468313	1587
EMBRYONIC_DEVELOPMENT	56	1.12408	0.278912	0.466615	3295
NEGATIVE_REGULATION_OF_DEVELOPMENTAL_PROCESS	192	1.12336	0.192661	0.466028	2696
CELLULAR_MONOVALENT_INORGANIC_CATION_HOMEOSTASIS	11	1.1216	0.300395	0.467719	2082
REGULATION_OF_PROTEIN_POLYMERIZATION	11	1.11392	0.311804	0.481962	2336
PROTEIN_AMINO_ACID_AUTOPHOSPHORYLATION	30	1.11204	0.286021	0.483737	3217
TISSUE_MORPHOGENESIS	13	1.10518	0.326316	0.496685	2567
DEPHOSPHORYLATION	69	1.10335	0.250518	0.498383	5569
NEGATIVE_REGULATION_OF_TRANSCRIPTION_FACTOR_ACTIVITY	15	1.10223	0.337398	0.498416	2031
BILE_ACID_METABOLIC_PROCESS	11	1.10034	0.338947	0.500472	1449
REGULATION_OF_CELLULAR_COMPONENT_ORGANIZATION_AND_BIOGENESIS	123	1.09399	0.247727	0.512311	4237
SPHINGOLIPID_METABOLIC_PROCESS	27	1.0933	0.329167	0.511594	4147
REGULATION_OF_PROTEIN_SECRETION	22	1.09317	0.327198	0.509658	1437
REGULATION_OF_GTPASE_ACTIVITY	15	1.08979	0.356164	0.515172	248
REGULATION_OF_TRANSCRIPTION_FROM_RNA_POLYMERASE_II_PROMOTER	286	1.08545	0.219565	0.52282	4292
MEIOSIS_I	17	1.08401	0.352814	0.523923	7036
SISTER_CHROMATID_SEGREGATION	17	1.08073	0.339912	0.529112	4448
LIPID_METABOLIC_PROCESS	318	1.0768	0.213075	0.535695	4277
NEGATIVE_REGULATION_OF_CELL_ADHESION	17	1.07467	0.376299	0.538421	1617
CHROMATIN_MODIFICATION	52	1.05923	0.341826	0.572488	5318
MEMBRANE_ORGANIZATION_AND_BIOGENESIS	134	1.05604	0.335512	0.577867	4891
NOTCH_SIGNALING_PATHWAY	12	1.05528	0.373494	0.57724	1839
CELL_STRUCTURE_DISASSEMBLY_DURING_APOPTOSIS	18	1.0514	0.399568	0.584126	2601
PROTEIN_COMPLEX_ASSEMBLY	166	1.05023	0.304825	0.584462	5077
REGULATION_OF_PH	13	1.04554	0.378661	0.593565	4306
STEROID_HORMONE_RECEPTOR_SIGNALING_PATHWAY	19	1.04307	0.369892	0.597109	5213
REGULATION_OF_RNA_METABOLIC_PROCESS	463	1.04258	0.275294	0.595719	4360
PROTEIN_AUTOPROCESSING	31	1.03196	0.383621	0.619508	3217
DNA_DAMAGE_RESPONSESIGNAL_TRANSDUCTION	35	1.03118	0.4	0.618718	2859
MAINTENANCE_OF_CELLULAR_PROTEIN_LOCALIZATION	10	1.02619	0.424547	0.629272	2093
PROTEIN_AMINO_ACID_DEPHOSPHORYLATION	62	1.02581	0.404255	0.627613	2677
DEVELOPMENT_OF_PRIMARY_SEXUAL_CHARACTERISTICS	26	1.01987	0.401288	0.640437	2276
MONOVALENT_INORGANIC_CATION_HOMEOSTASIS	14	1.01669	0.443231	0.646364	4306
NEGATIVE_REGULATION_OF_DNA_BINDING	17	1.0166	0.438247	0.644002	2031
MICROTUBULE_POLYMERIZATION_OR_DEPOLYMERIZATION	11	1.01588	0.421712	0.643234	4038
POSITIVE_REGULATION_OF_SIGNAL_TRANSDUCTION	125	1.01581	0.399123	0.640849	4365
REGULATION_OF_BINDING	57	1.01512	0.431461	0.640096	2483
POSITIVE_REGULATION_OF_BINDING	27	1.01141	0.4238	0.647272	3827
REGULATION_OF_TRANSCRIPTIONDNA_DEPENDENT	453	1.0079	0.426267	0.654273	4360
INTRACELLULAR_RECEPTOR_MEDIATED_SIGNALING_PATHWAY	20	1.00618	0.43125	0.656426	5213
CARBOXYLIC_ACID_METABOLIC_PROCESS	174	1.00445	0.419355	0.658203	5052
ENDOTHELIAL_CELL_PROLIFERATION	12	1.004	0.436853	0.656778	1365
REGULATION_OF_MITOTIC_CELL_CYCLE	23	1.00012	0.464516	0.66431	3629
MEIOTIC_CELL_CYCLE	32	0.995369	0.454918	0.674304	4316
ALCOHOL_METABOLIC_PROCESS	88	0.993885	0.45339	0.675731	3783
ORGANIC_ACID_METABOLIC_PROCESS	176	0.993204	0.493023	0.674964	5052
REGULATION_OF_CHROMOSOME_ORGANIZATION_AND_BIOGENESIS	10	0.991395	0.458613	0.677282	2709
CARBOHYDRATE_BIOSYNTHETIC_PROCESS	49	0.991273	0.464444	0.675041	3027
REGULATION_OF_ORGANELLE_ORGANIZATION_AND_BIOGENESIS	40	0.99086	0.46383	0.673679	4161
POSITIVE_REGULATION_OF_TRANSCRIPTION_FROM_RNA_POLYMERASE_II_PROMOTER	65	0.987843	0.476636	0.678836	4002
GLYCOLIPID_METABOLIC_PROCESS	16	0.987185	0.489035	0.677904	3102
S_PHASE	14	0.986174	0.454167	0.677885	6214
MONOCARBOXYLIC_ACID_TRANSPORT	10	0.985526	0.445328	0.677	2682
SULFUR_METABOLIC_PROCESS	37	0.985007	0.508772	0.675808	2662
NEGATIVE_REGULATION_OF_NUCLEOBASENUCLEOSIDENUCLEOTIDE_AND_NUCLEIC_ACID_METABOLIC_PROCESS	203	0.982531	0.507937	0.679528	4065
MAINTENANCE_OF_CELLULAR_LOCALIZATION	11	0.976835	0.472973	0.691766	2093
PROTEIN_MATURATION	11	0.970506	0.484009	0.705979	6331
REGULATION_OF_DEVELOPMENTAL_PROCESS	434	0.969834	0.597052	0.705167	2845
RESPONSE_TO_BIOTIC_STIMULUS	116	0.967249	0.537246	0.709369	3222
CHROMATIN_ASSEMBLY	16	0.967165	0.508658	0.707032	5354
MITOTIC_SISTER_CHROMATID_SEGREGATION	16	0.962223	0.494759	0.717301	4448
AMINO_ACID_METABOLIC_PROCESS	77	0.95944	0.553812	0.721938	5582
ESTABLISHMENT_OF_VESICLE_LOCALIZATION	10	0.95907	0.515337	0.720268	1739
CASPASE_ACTIVATION	26	0.95834	0.533049	0.719655	2569
DNA_FRAGMENTATION_DURING_APOPTOSIS	13	0.955577	0.507337	0.724429	3797
ESTABLISHMENT_OF_ORGANELLE_LOCALIZATION	18	0.950262	0.532189	0.735443	5348
TRICARBOXYLIC_ACID_CYCLE_INTERMEDIATE_METABOLIC_PROCESS	11	0.95019	0.522013	0.732978	4970
REGULATION_OF_TRANSLATION	91	0.948936	0.591489	0.733663	3685
REGULATION_OF_PROTEIN_KINASE_ACTIVITY	154	0.945614	0.6	0.739854	5975
REGULATION_OF_CELL_CELL_ADHESION	10	0.945613	0.5125	0.737244	1401
AMINO_ACID_AND_DERIVATIVE_METABOLIC_PROCESS	99	0.941237	0.600907	0.746106	5582
REGULATION_OF_SIGNAL_TRANSDUCTION	221	0.94073	0.651765	0.744846	3995
REGULATION_OF_MITOSIS	41	0.93997	0.547718	0.744188	4673
REGULATION_OF_KINASE_ACTIVITY	156	0.935529	0.653759	0.753158	5975
RESPONSE_TO_IONIZING_RADIATION	10	0.934454	0.542735	0.753348	6884
MAINTENANCE_OF_PROTEIN_LOCALIZATION	12	0.932539	0.54088	0.755654	2093
VIRAL_GENOME_REPLICATION	21	0.932041	0.56	0.754237	1881
REGULATION_OF_TRANSFERASE_ACTIVITY	160	0.929622	0.648472	0.757874	5056
NEGATIVE_REGULATION_OF_CELLULAR_METABOLIC_PROCESS	251	0.927985	0.683841	0.759313	4171
CELLULAR_RESPONSE_TO_STRESS	10	0.926506	0.538803	0.760575	2976
NEGATIVE_REGULATION_OF_CELL_MIGRATION	15	0.925767	0.554839	0.759765	900
TRANSMEMBRANE_RECEPTOR_PROTEIN_SERINE_THREONINE_KINASE_SIGNALING_PATHWAY	47	0.920428	0.578714	0.770457	3781
RESPONSE_TO_VIRUS	49	0.917103	0.607516	0.775886	2502
NEGATIVE_REGULATION_OF_SIGNAL_TRANSDUCTION	37	0.915976	0.577434	0.776022	4168
PEROXISOME_ORGANIZATION_AND_BIOGENESIS	16	0.914457	0.571111	0.777145	4744
INTERLEUKIN_2_PRODUCTION	11	0.909749	0.591928	0.785878	3609
NEGATIVE_REGULATION_OF_METABOLIC_PROCESS	254	0.903599	0.791284	0.798243	4171
PROTEIN_PROCESSING	48	0.895686	0.637363	0.814637	3217
VESICLE_LOCALIZATION	11	0.889836	0.603659	0.8258	1739
POSITIVE_REGULATION_OF_RNA_METABOLIC_PROCESS	119	0.888276	0.750567	0.826642	4002
MRNA_SPLICE_SITE_SELECTION	13	0.884212	0.611691	0.833296	4249
REGULATION_OF_CYTOSKELETON_ORGANIZATION_AND_BIOGENESIS	30	0.883497	0.645749	0.832242	4161
LIPID_TRANSPORT	28	0.873708	0.653509	0.851482	3184
INDUCTION_OF_APOPTOSIS_BY_INTRACELLULAR_SIGNALS	24	0.872892	0.63956	0.850489	4686
RESPONSE_TO_DRUG	21	0.87241	0.657837	0.848764	1903
VASCULATURE_DEVELOPMENT	54	0.871308	0.732456	0.848472	2440
CYTOSKELETON_ORGANIZATION_AND_BIOGENESIS	207	0.870826	0.861432	0.846834	4511
REGULATION_OF_GENE_EXPRESSION_EPIGENETIC	29	0.865474	0.676471	0.85597	2344
VIRAL_REPRODUCTION	41	0.86497	0.721348	0.854383	2411
PROTEIN_AMINO_ACID_O_LINKED_GLYCOSYLATION	18	0.864081	0.661856	0.853534	3482
VIRAL_REPRODUCTIVE_PROCESS	36	0.854249	0.706383	0.872058	2411
DNA_DAMAGE_RESPONSESIGNAL_TRANSDUCTION_BY_P53_CLASS_MEDIATOR	13	0.853089	0.657205	0.871762	6375
BASE_EXCISION_REPAIR	16	0.852718	0.68323	0.869766	5656
BIOPOLYMER_BIOSYNTHETIC_PROCESS	14	0.852415	0.678571	0.867654	2063
NEURON_APOPTOSIS	17	0.846777	0.660377	0.876611	1401
FATTY_ACID_METABOLIC_PROCESS	61	0.843752	0.763747	0.880281	4037
HEME_METABOLIC_PROCESS	11	0.842589	0.670125	0.879781	3116
AMINO_ACID_TRANSPORT	26	0.838362	0.722477	0.885591	5759
G1_PHASE	15	0.838361	0.707763	0.882841	3629
RESPONSE_TO_ABIOTIC_STIMULUS	88	0.837121	0.813417	0.882456	2567
POSITIVE_REGULATION_OF_CYTOKINE_SECRETION	10	0.830745	0.683168	0.891928	3833
CHROMOSOME_CONDENSATION	10	0.829275	0.688935	0.891886	5549
REGULATION_OF_CELLULAR_COMPONENT_SIZE	14	0.828498	0.713693	0.890535	4161
NITROGEN_COMPOUND_METABOLIC_PROCESS	152	0.828369	0.914153	0.888006	4018
ACTIN_POLYMERIZATION_AND_OR_DEPOLYMERIZATION	23	0.828023	0.741525	0.885917	2336
NUCLEAR_ORGANIZATION_AND_BIOGENESIS	30	0.824776	0.72973	0.889294	2601
AMINE_METABOLIC_PROCESS	139	0.823893	0.906318	0.888312	3853
CELLULAR_CARBOHYDRATE_METABOLIC_PROCESS	126	0.82228	0.895981	0.888384	3862
REGULATION_OF_GENE_SPECIFIC_TRANSCRIPTION	11	0.816781	0.710638	0.895449	2306
INSULIN_RECEPTOR_SIGNALING_PATHWAY	19	0.808839	0.768374	0.90616	15052
REGULATION_OF_T_CELL_PROLIFERATION	16	0.799367	0.769063	0.918797	1743
ISOPRENOID_METABOLIC_PROCESS	12	0.796227	0.738298	0.92108	5192
APOPTOTIC_NUCLEAR_CHANGES	19	0.791624	0.768899	0.925755	2601
ACTIN_FILAMENT_POLYMERIZATION	14	0.78607	0.773913	0.931512	2336
POSITIVE_REGULATION_OF_DNA_BINDING	25	0.785852	0.814583	0.929089	3827
PROTEIN_POLYMERIZATION	19	0.767296	0.808333	0.952622	2649
ACTIVATION_OF_PROTEIN_KINASE_ACTIVITY	28	0.767015	0.828921	0.950218	5947
EXOCYTOSIS	25	0.766488	0.85567	0.948217	3415
MESODERM_DEVELOPMENT	21	0.766299	0.817181	0.945706	2276
REGULATION_OF_ENDOTHELIAL_CELL_PROLIFERATION	10	0.760477	0.754032	0.9505	1365
ANATOMICAL_STRUCTURE_FORMATION	54	0.759612	0.9	0.948866	1365
POSITIVE_REGULATION_OF_JNK_ACTIVITY	17	0.75642	0.817204	0.950243	1249
RESPONSE_TO_UV	25	0.755944	0.864476	0.948065	2567
CYTOSKELETON_DEPENDENT_INTRACELLULAR_TRANSPORT	26	0.755274	0.858079	0.946159	3366
REGULATION_OF_TRANSCRIPTION_FACTOR_ACTIVITY	39	0.754425	0.861925	0.944446	3827
REGULATION_OF_DNA_BINDING	46	0.752423	0.886161	0.944151	3827
REGULATION_OF_CELL_GROWTH	46	0.74953	0.895879	0.944966	3921
SPERMATID_DIFFERENTIATION	11	0.744629	0.787554	0.94795	14626
REGULATION_OF_CELL_ADHESION	36	0.743943	0.863248	0.945967	3077
POSITIVE_REGULATION_OF_PROTEIN_SECRETION	12	0.743698	0.826176	0.943577	3833
CARBOHYDRATE_METABOLIC_PROCESS	179	0.731699	0.990315	0.954463	3862
REGULATION_OF_NEURON_APOPTOSIS	12	0.731569	0.81761	0.951855	1401
CELL_DIVISION	21	0.730105	0.896471	0.950806	6582
NEGATIVE_REGULATION_OF_TRANSFERASE_ACTIVITY	35	0.723023	0.915767	0.955146	2358
VIRAL_INFECTIOUS_CYCLE	32	0.720884	0.902004	0.954467	2411
SPERMATID_DEVELOPMENT	10	0.718729	0.825103	0.953966	14626
ACTIVATION_OF_JNK_ACTIVITY	15	0.716922	0.853392	0.953013	1249
G1_PHASE_OF_MITOTIC_CELL_CYCLE	13	0.709221	0.855649	0.957617	3629
SULFUR_COMPOUND_BIOSYNTHETIC_PROCESS	18	0.708616	0.87257	0.955499	2662
CYTOKINESIS	19	0.707604	0.885106	0.953793	4586
REGULATION_OF_CATABOLIC_PROCESS	16	0.704165	0.854077	0.954168	1440
CELLULAR_RESPONSE_TO_EXTRACELLULAR_STIMULUS	12	0.702273	0.87234	0.953158	4591
NITROGEN_COMPOUND_BIOSYNTHETIC_PROCESS	23	0.697647	0.909853	0.954544	4994
HORMONE_METABOLIC_PROCESS	31	0.679461	0.968254	0.965613	3322
CARBOXYLIC_ACID_TRANSPORT	41	0.6681	0.957082	0.970709	5759
EPITHELIAL_TO_MESENCHYMAL_TRANSITION	10	0.651785	0.899371	0.977985	5926
REGULATION_OF_JNK_ACTIVITY	19	0.648551	0.94856	0.977107	1249
PROTEOGLYCAN_BIOSYNTHETIC_PROCESS	15	0.637717	0.940358	0.980054	489
ORGANIC_ACID_TRANSPORT	42	0.615603	0.982759	0.98722	5759
CELLULAR_RESPIRATION	18	0.614993	0.946309	0.984809	1097
INTERACTION_WITH_HOST	17	0.602131	0.959831	0.987172	2411
STEROID_BIOSYNTHETIC_PROCESS	23	0.600929	0.964286	0.984907	4007
BIOGENIC_AMINE_METABOLIC_PROCESS	16	0.598691	0.963519	0.983081	3323
S_PHASE_OF_MITOTIC_CELL_CYCLE	10	0.596831	0.954248	0.981131	15631
AMINE_TRANSPORT	38	0.59308	0.979036	0.979707	5759
AMINE_BIOSYNTHETIC_PROCESS	14	0.503825	0.991342	0.99498	16935

## Sheet: Skin_up in RC disease
NAME	SIZE	NES	NOM p-val	FDR q-val	RANK AT MAX
APICOLATERAL_PLASMA_MEMBRANE	34	1.84821	0.00222222	0.0820769	4717
EXTRACELLULAR_SPACE	241	1.82249	0	0.0568247	6309
APICAL_JUNCTION_COMPLEX	34	1.82218	0	0.0381786	4717
EXTRACELLULAR_REGION	437	1.76653	0	0.0542902	5934
TIGHT_JUNCTION	31	1.7383	0.00214133	0.0624298	4717
VOLTAGE_GATED_POTASSIUM_CHANNEL_COMPLEX	40	1.71194	0	0.0668256	3132
EXTRACELLULAR_REGION_PART	332	1.70745	0	0.0604067	5582
COLLAGEN	22	1.68786	0.00212314	0.0650444	2645
NICOTINIC_ACETYLCHOLINE_GATED_RECEPTOR_CHANNEL_COMPLEX	11	1.68601	0.0063425	0.0585375	4984
MEMBRANE_FRACTION	334	1.628	0	0.0923394	3449
INTERMEDIATE_FILAMENT	24	1.57472	0.0248869	0.128904	3893
INTERMEDIATE_FILAMENT_CYTOSKELETON	24	1.55701	0.0275862	0.133869	3893
INSOLUBLE_FRACTION	15	1.53719	0.038	0.144571	7177
EXTRINSIC_TO_PLASMA_MEMBRANE	13	1.53616	0.0461216	0.13547	6911
CELL_FRACTION	483	1.51982	0	0.141825	3486
INTERCELLULAR_JUNCTION	65	1.50709	0.0167064	0.145506	4717
RIBOSOME	39	1.42941	0.0446429	0.232709	4222
CELL_SURFACE	78	1.40359	0.0236407	0.258945	5745
EXTRINSIC_TO_MEMBRANE	24	1.40247	0.0675105	0.247075	6911
EXTERNAL_SIDE_OF_PLASMA_MEMBRANE	16	1.40118	0.0876827	0.236672	6565
SECRETORY_GRANULE	18	1.35931	0.0882353	0.290892	2534
LATE_ENDOSOME	12	1.35014	0.117895	0.292576	3280
RECEPTOR_COMPLEX	56	1.33625	0.058427	0.304499	4984
NEURON_PROJECTION	21	1.25767	0.170168	0.450252	3784
INTEGRAL_TO_ORGANELLE_MEMBRANE	50	1.2497	0.107981	0.450857	3482
INTRINSIC_TO_ENDOPLASMIC_RETICULUM_MEMBRANE	24	1.1954	0.206383	0.566743	3482
EUKARYOTIC_TRANSLATION_INITIATION_FACTOR_3_COMPLEX	10	1.19442	0.232692	0.548358	3583
CELL_JUNCTION	82	1.18397	0.137592	0.556881	4717
INTEGRAL_TO_ENDOPLASMIC_RETICULUM_MEMBRANE	24	1.18171	0.23431	0.54409	3482
INTRINSIC_TO_ORGANELLE_MEMBRANE	52	1.18157	0.17713	0.526182	3482
LIPID_RAFT	28	1.15727	0.233996	0.572198	4715
SOLUBLE_FRACTION	155	1.15664	0.140049	0.555823	5582
MICROSOME	40	1.15097	0.218962	0.553037	5554
PROTON_TRANSPORTING_TWO_SECTOR_ATPASE_COMPLEX	15	1.14757	0.264444	0.545177	5899
IMMUNOLOGICAL_SYNAPSE	11	1.09934	0.342159	0.659149	961
LYTIC_VACUOLE	60	1.0984	0.2723	0.643647	4587
LYSOSOME	60	1.08581	0.320796	0.662718	4587
VACUOLE	67	1.06347	0.3379	0.710444	4587
CELL_PROJECTION_PART	19	1.05451	0.3625	0.719552	6114
ORGANELLE_INNER_MEMBRANE	71	1.05189	0.349765	0.709652	2922
SYNAPSE_PART	13	1.04528	0.392704	0.712521	5421
ENDOPLASMIC_RETICULUM	289	1.04504	0.296089	0.696443	3549
PROTEINACEOUS_EXTRACELLULAR_MATRIX	96	1.04123	0.342043	0.69134	5720
EXTRACELLULAR_MATRIX	98	1.03815	0.369681	0.68425	5720
VACUOLAR_MEMBRANE	11	1.0182	0.414583	0.724435	4587
VACUOLAR_PART	13	1.0139	0.448203	0.7212	4587
LYSOSOMAL_MEMBRANE	10	1.00595	0.468619	0.728882	4587
ENDOSOME	67	0.995021	0.454128	0.745396	2373
VOLTAGE_GATED_CALCIUM_CHANNEL_COMPLEX	15	0.991977	0.459916	0.7394	8450
EXTRACELLULAR_MATRIX_PART	55	0.977015	0.520833	0.767729	5720
EARLY_ENDOSOME	18	0.970742	0.494024	0.7703	3280
VESICULAR_FRACTION	42	0.97002	0.519101	0.757592	5554
MITOCHONDRIAL_INNER_MEMBRANE	63	0.937141	0.580569	0.838504	2922
SYNAPSE	27	0.930602	0.581897	0.840576	6394
ENDOPLASMIC_RETICULUM_LUMEN	13	0.915713	0.583851	0.867624	5003
FOCAL_ADHESION	13	0.914958	0.590909	0.854115	5343
CELL_SUBSTRATE_ADHERENS_JUNCTION	16	0.90631	0.588358	0.861971	5343
PML_BODY	14	0.905483	0.598361	0.849152	2085
NUCLEAR_SPECK	10	0.894847	0.589899	0.861665	2922
INTEGRIN_COMPLEX	19	0.892793	0.627957	0.85259	4833
RIBOSOMAL_SUBUNIT	20	0.880713	0.623557	0.867319	4011
APICAL_PLASMA_MEMBRANE	14	0.849932	0.672131	0.920686	1219
CORNIFIED_ENVELOPE	12	0.849064	0.654812	0.907714	4495
APICAL_PART_OF_CELL	17	0.810792	0.7375	0.968264	5184
TRANSCRIPTION_FACTOR_TFIID_COMPLEX	14	0.797474	0.73348	0.976306	598
INTRINSIC_TO_GOLGI_MEMBRANE	15	0.796719	0.741935	0.962658	3299
SMALL_NUCLEAR_RIBONUCLEOPROTEIN_COMPLEX	22	0.795506	0.75914	0.950214	3478
BASOLATERAL_PLASMA_MEMBRANE	35	0.779161	0.837054	0.96096	5659
TRANS_GOLGI_NETWORK_TRANSPORT_VESICLE	13	0.766377	0.771855	0.965494	244
NUCLEAR_CHROMATIN	14	0.753366	0.804348	0.968425	4446
AXON	12	0.720977	0.848049	0.991589	1917
CONTRACTILE_FIBER	25	0.65955	0.938824	1	6600
ADHERENS_JUNCTION	23	0.651384	0.944681	1	5343
DYSTROPHIN_ASSOCIATED_GLYCOPROTEIN_COMPLEX	14	0.611643	0.943158	1	4882
SARCOMERE	14	0.59867	0.942222	1	1743
BASAL_LAMINA	21	0.574498	0.982906	1	7215
CONTRACTILE_FIBER_PART	23	0.568676	0.991667	0.997514	3890
MYOFIBRIL	19	0.500722	0.995633	0.995402	1743
RIBOSOME, EUKARYOTES	84	2.31284	0	0	2713
RIBOSOME	85	2.29219	0	0	2713
CYTOKINE-CYTOKINE RECEPTOR INTERACTION	254	2.28037	0	0	4180
PROTEIN DIGESTION AND ABSORPTION	86	2.142	0	0.000304	3048
RHEUMATOID ARTHRITIS	76	2.07438	0	0.0002432	4119
NEUROACTIVE LIGAND-RECEPTOR INTERACTION	270	2.07355	0	0.000202667	5465
MINERAL ABSORPTION	51	2.03877	0	0.000173714	3440
MATURITY ONSET DIABETES OF THE YOUNG	25	1.9778	0	0.00200171	3992
COLLECTING DUCT ACID SECRETION	26	1.8958	0	0.00568662	3075
MALARIA	45	1.8525	0	0.0100526	3883
GLYCOLYSIS (EMBDEN-MEYERHOF PATHWAY), GLUCOSE => PYRUVATE	21	1.83727	0	0.0118565	5393
TRANSCRIPTIONAL MISREGULATION IN CANCER	173	1.82133	0	0.0137953	5375
CELL ADHESION MOLECULES (CAMS)	120	1.80065	0	0.0163737	5370
GLUCONEOGENESIS, OXALOACETATE => FRUCTOSE-6P	16	1.80012	0.00875273	0.0152041	4900
COMPLEMENT AND COAGULATION CASCADES	66	1.70356	0.00699301	0.0430821	4488
V-TYPE ATPASE, EUKARYOTES	23	1.6952	0.00863931	0.0439816	3075
HEMATOPOIETIC CELL LINEAGE	83	1.67006	0	0.0515166	5367
STAPHYLOCOCCUS AUREUS INFECTION	40	1.65568	0.00898876	0.0561738	4488
BASAL CELL CARCINOMA	55	1.63041	0.00472813	0.0674658	4034
ARACHIDONIC ACID METABOLISM	64	1.59633	0.00886918	0.0888437	4157
JAK-STAT SIGNALING PATHWAY	149	1.54758	0	0.124957	5146
ADIPOCYTOKINE SIGNALING PATHWAY	67	1.53754	0.0113636	0.129359	5164
AFRICAN TRYPANOSOMIASIS	31	1.53344	0.018018	0.128404	3993
PATHWAYS IN CANCER	324	1.51843	0	0.139208	4147
FAT DIGESTION AND ABSORPTION	40	1.49012	0.0277778	0.166735	4515
GRAFT-VERSUS-HOST DISEASE	27	1.48809	0.0281385	0.162445	4620
PPAR SIGNALING PATHWAY	69	1.48308	0.0114416	0.162183	4998
HEDGEHOG SIGNALING PATHWAY	51	1.47606	0.0236559	0.16434	4034
PRIMARY IMMUNODEFICIENCY	34	1.46924	0.0301724	0.165979	4458
NF-KAPPA B SIGNALING PATHWAY	85	1.45307	0.0148148	0.180172	3459
VITAMIN DIGESTION AND ABSORPTION	23	1.45219	0.0573395	0.17517	5924
HIF-1 SIGNALING PATHWAY	110	1.44659	0.0120482	0.175933	5156
ALLOGRAFT REJECTION	24	1.44527	0.0555556	0.172163	4264
MEASLES	129	1.44276	0.00478469	0.170461	5452
TYPE I DIABETES MELLITUS	30	1.41412	0.0826087	0.202923	2500
GLYCOSPHINGOLIPID BIOSYNTHESIS - LACTO AND NEOLACTO SERIES	26	1.405	0.0793991	0.209756	7256
PERTUSSIS	71	1.39019	0.0366492	0.224646	4039
PI3K-AKT SIGNALING PATHWAY	331	1.38446	0.00322581	0.227406	5159
LYSOSOME	119	1.38123	0.0269608	0.226602	3488
CHOLESTEROL BIOSYNTHESIS, SQUALENE 2,3-EPOXIDE => CHOLESTEROL	10	1.36547	0.12449	0.244384	7548
ANTIGEN PROCESSING AND PRESENTATION	54	1.35731	0.0552995	0.250455	6638
SPHINGOSINE BIOSYNTHESIS	10	1.34557	0.123967	0.263484	3273
OSTEOCLAST DIFFERENTIATION	127	1.34163	0.0208877	0.263433	5374
PANCREATIC SECRETION	95	1.32973	0.0304569	0.277419	3839
LEGIONELLOSIS	51	1.32672	0.08	0.276145	2500
IMMUNOPROTEASOME	15	1.32552	0.135417	0.272472	4821
PROTEASOME, 20S CORE PARTICLE	15	1.32376	0.131687	0.269493	5107
PRION DISEASES	35	1.31955	0.0976139	0.270572	6918
CALCIUM SIGNALING PATHWAY	181	1.30683	0.0211082	0.285891	5454
CHAGAS DISEASE (AMERICAN TRYPANOSOMIASIS)	101	1.3053	0.0509259	0.282952	5005
TAURINE AND HYPOTAURINE METABOLISM	10	1.30293	0.147122	0.282003	2239
NICOTINE ADDICTION	40	1.29949	0.10559	0.282438	4926
MORPHINE ADDICTION	91	1.29069	0.0629371	0.291243	5110
ECM-RECEPTOR INTERACTION	84	1.27244	0.0623441	0.319008	4833
GLYCOSAMINOGLYCAN BIOSYNTHESIS - CHONDROITIN SULFATE	22	1.27137	0.150943	0.315476	738
NOTCH SIGNALING PATHWAY	46	1.27001	0.0813187	0.312163	4892
INFLUENZA A	158	1.2697	0.04914	0.307378	5452
PHOTOTRANSDUCTION	29	1.26205	0.133333	0.315711	3501
MELANOGENESIS	101	1.25834	0.0666667	0.316665	6981
ASTHMA	19	1.25138	0.173626	0.324844	4123
NATURAL KILLER CELL MEDIATED CYTOTOXICITY	126	1.24442	0.0744417	0.331767	5094
CIRCADIAN RHYTHM	30	1.23996	0.158798	0.334383	5414
AUTOIMMUNE THYROID DISEASE	39	1.22594	0.15304	0.35522	4264
CHEMOKINE SIGNALING PATHWAY	184	1.22405	0.0510753	0.353356	4457
SYNAPTIC VESICLE CYCLE	63	1.22384	0.111111	0.348233	4269
STEROID BIOSYNTHESIS	17	1.21727	0.194384	0.355653	3120
STEROID HORMONE BIOSYNTHESIS	53	1.21462	0.148235	0.355875	5486
GABAERGIC SYNAPSE	88	1.2083	0.117073	0.363127	5283
SPLICEOSOME, U1-SNRNP	10	1.1992	0.26694	0.377217	3079
TUBERCULOSIS	163	1.19615	0.0943396	0.378142	5042
ALPHA-LINOLENIC ACID METABOLISM	24	1.19475	0.206823	0.37569	3717
BLADDER CANCER	42	1.18117	0.1875	0.397922	5143
VIBRIO CHOLERAE INFECTION	53	1.16883	0.206278	0.419007	4725
HEPATITIS B	145	1.16772	0.12532	0.41598	4848
SPHINGOLIPID METABOLISM	39	1.15778	0.216895	0.432603	3881
MELANOMA	71	1.15633	0.184931	0.43014	2874
LEISHMANIASIS	58	1.15478	0.219114	0.428279	6961
CARDIAC MUSCLE CONTRACTION	71	1.15452	0.194245	0.423237	5087
GLYCOLYSIS-GLUCONEOGENESIS	63	1.14903	0.230769	0.430093	3544
HERPES SIMPLEX INFECTION	165	1.14838	0.154494	0.426194	5537
MAPK SIGNALING PATHWAY	253	1.14578	0.111437	0.426398	5115
OTHER TYPES OF O-GLYCAN BIOSYNTHESIS	29	1.13971	0.28	0.434447	6446
CYTOCHROME C OXIDASE	20	1.13908	0.259635	0.430401	1520
GLUTAMATERGIC SYNAPSE	116	1.12904	0.2	0.447259	3565
HEPATITIS C	129	1.12598	0.171123	0.449037	5181
HTLV-I INFECTION	248	1.11446	0.156863	0.470335	5242
WNT SIGNALING PATHWAY	149	1.11365	0.173127	0.466775	2909
AXON GUIDANCE	128	1.10837	0.227723	0.473843	3181
FRUCTOSE AND MANNOSE METABOLISM	36	1.10536	0.272109	0.475681	5951
SALIVARY SECRETION	86	1.09401	0.251244	0.497721	6428
ETHER LIPID METABOLISM	39	1.09238	0.331868	0.49598	3717
PHAGOSOME	129	1.07335	0.27	0.535793	3626
TIGHT JUNCTION	131	1.07145	0.300733	0.535184	4865
CARBOHYDRATE DIGESTION AND ABSORPTION	40	1.05396	0.345055	0.57452	2680
GLYCINE, SERINE AND THREONINE METABOLISM	36	1.04677	0.356979	0.586427	5223
HRD1-SEL1 ERAD COMPLEX	11	1.0451	0.411417	0.584899	6970
SEROTONERGIC SYNAPSE	112	1.03993	0.346341	0.592532	4926
BILE SECRETION	69	1.03698	0.351981	0.593664	5738
GASTRIC ACID SECRETION	75	1.03338	0.359903	0.59709	5618
TRIACYLGLYCEROL BIOSYNTHESIS	16	1.02631	0.41129	0.60996	1902
SMALL CELL LUNG CANCER	84	1.02487	0.391753	0.607952	5430
AMPHETAMINE ADDICTION	68	1.0201	0.381773	0.614513	4745
AMOEBIASIS	106	1.01778	0.397403	0.615441	3842
CHRONIC MYELOID LEUKEMIA	73	1.00584	0.43578	0.641074	5094
OXIDATIVE PHOSPHORYLATION	116	1.00502	0.427848	0.637096	1862
CHOLINERGIC SYNAPSE	112	1.00015	0.463351	0.6438	5110
TYPE II DIABETES MELLITUS	46	0.996643	0.465409	0.647097	4885
LINOLEIC ACID METABOLISM	32	0.992101	0.466231	0.653331	6046
BIOSYNTHESIS OF UNSATURATED FATTY ACIDS	21	0.987308	0.483516	0.660465	3504
CIRCADIAN ENTRAINMENT	96	0.974428	0.488998	0.690461	4745
LEUKOCYTE TRANSENDOTHELIAL MIGRATION	113	0.93332	0.620438	0.799977	5374
B CELL RECEPTOR SIGNALING PATHWAY	75	0.924624	0.628297	0.817497	5121
P53 SIGNALING PATHWAY	67	0.917794	0.631829	0.828995	3771
TOLL-LIKE RECEPTOR SIGNALING PATHWAY	100	0.910949	0.670644	0.840424	5181
FATTY ACID BIOSYNTHESIS, ELONGATION, ENDOPLASMIC RETICULUM	11	0.908431	0.5898	0.840121	3097
TOXOPLASMOSIS	104	0.893868	0.741627	0.872115	5374
ECS COMPLEX	12	0.875649	0.625	0.91211	3675
NICOTINATE AND NICOTINAMIDE METABOLISM	25	0.873872	0.660256	0.908851	3303
TGF-BETA SIGNALING PATHWAY	82	0.867892	0.789954	0.916402	4585
F-TYPE ATPASE, EUKARYOTES	15	0.861602	0.64657	0.924373	6531
ACUTE MYELOID LEUKEMIA	57	0.858891	0.75814	0.923265	2669
VASCULAR SMOOTH MUSCLE CONTRACTION	120	0.853397	0.868895	0.928902	6911
RETROGRADE ENDOCANNABINOID SIGNALING	102	0.851647	0.839535	0.925462	5374
RNA POLYMERASE III, EUKARYOTES	17	0.847961	0.660944	0.926028	1663
GLYCEROPHOSPHOLIPID METABOLISM	86	0.846665	0.804196	0.921633	4555
T CELL RECEPTOR SIGNALING PATHWAY	106	0.839212	0.869464	0.930393	5115
GLYCEROLIPID METABOLISM	53	0.828321	0.8	0.944827	4279
PROXIMAL TUBULE BICARBONATE RECLAMATION	23	0.818803	0.74375	0.956109	3035
GLYCOSAMINOGLYCAN BIOSYNTHESIS - KERATAN SULFATE	15	0.81557	0.717573	0.954723	7256
HISTIDINE METABOLISM	28	0.805958	0.808247	0.96509	2439
EPITHELIAL CELL SIGNALING IN HELICOBACTER PYLORI INFECTION	67	0.801605	0.878587	0.965272	3946
GLUTATHIONE METABOLISM	47	0.794994	0.843891	0.969164	2239
VEGF SIGNALING PATHWAY	66	0.789645	0.872641	0.970213	2837
SPLICEOSOME, PRP19-CDC5L COMPLEX	11	0.789217	0.751634	0.963666	3144
SYSTEMIC LUPUS ERYTHEMATOSUS	110	0.786067	0.944578	0.961235	4326
GAP JUNCTION	86	0.784443	0.915816	0.956514	5110
DOPAMINERGIC SYNAPSE	128	0.784133	0.950739	0.950059	5005
DRUG METABOLISM - OTHER ENZYMES	50	0.763575	0.889146	0.970088	203
ENDOCRINE AND OTHER FACTOR-REGULATED CALCIUM REABSORPTION	49	0.753492	0.917226	0.975298	5448
BASE EXCISION REPAIR	33	0.745904	0.879592	0.976834	509
GLYCOSPHINGOLIPID BIOSYNTHESIS - GANGLIO SERIES	14	0.734445	0.85098	0.981638	3540
EXON JUNCTION COMPLEX (EJC)	17	0.703597	0.878351	1	2252
N-GLYCAN BIOSYNTHESIS, COMPLEX TYPE	15	0.702601	0.889849	0.995904	1312
GALACTOSE METABOLISM	29	0.701819	0.933921	0.989449	1446
PHENYLALANINE METABOLISM	18	0.691664	0.908142	0.989934	5540
GLYCOSPHINGOLIPID BIOSYNTHESIS - GLOBO SERIES	14	0.689306	0.866255	0.984918	3540
PENTOSE PHOSPHATE PATHWAY	28	0.680492	0.930233	0.983681	5393
LONG-TERM DEPRESSION	59	0.589565	0.995434	1	5589
PANTOTHENATE AND COA BIOSYNTHESIS	17	0.575814	0.974359	1	8744
ACYLGLYCEROL DEGRADATION	10	0.575296	0.954545	1	7920
METHIONINE DEGRADATION	11	0.554287	0.96728	0.997721	5856
RETINOL METABOLISM	65	0.470627	1	0.998018	5626
STRUCTURAL_CONSTITUENT_OF_RIBOSOME	77	2.34485	0	0	3810
TRANSMEMBRANE_RECEPTOR_ACTIVITY	402	2.13333	0	0.000644118	5465
DELAYED_RECTIFIER_POTASSIUM_CHANNEL_ACTIVITY	12	2.03538	0	0.00298304	2248
POTASSIUM_CHANNEL_ACTIVITY	50	2.02072	0	0.00413675	4790
G_PROTEIN_COUPLED_RECEPTOR_BINDING	54	1.99991	0	0.00461649	4439
SUBSTRATE_SPECIFIC_CHANNEL_ACTIVITY	156	1.97157	0	0.00568044	5310
VOLTAGE_GATED_POTASSIUM_CHANNEL_ACTIVITY	36	1.96865	0	0.0055489	3132
G_PROTEIN_COUPLED_RECEPTOR_ACTIVITY	188	1.96794	0	0.00485529	5465
CYTOKINE_BINDING	46	1.96457	0	0.00458272	3220
ION_CHANNEL_ACTIVITY	149	1.9505	0	0.00464501	5087
VOLTAGE_GATED_CHANNEL_ACTIVITY	73	1.94669	0	0.00444644	4790
GROWTH_FACTOR_ACTIVITY	54	1.9404	0	0.00427515	3723
CHEMOKINE_RECEPTOR_BINDING	43	1.92951	0	0.00470363	4439
GATED_CHANNEL_ACTIVITY	122	1.92068	0	0.00481502	5087
CHEMOKINE_ACTIVITY	42	1.91757	0	0.00517717	4439
PEPTIDE_RECEPTOR_ACTIVITY	53	1.86955	0	0.010699	5465
VOLTAGE_GATED_CATION_CHANNEL_ACTIVITY	66	1.86156	0	0.010889	4790
KINASE_INHIBITOR_ACTIVITY	25	1.86148	0.00217391	0.010352	2905
METAL_ION_TRANSMEMBRANE_TRANSPORTER_ACTIVITY	147	1.86132	0	0.00980717	5297
PROTEIN_KINASE_INHIBITOR_ACTIVITY	24	1.85574	0	0.0102819	2905
CATION_CHANNEL_ACTIVITY	119	1.85308	0	0.0101346	5087
STRUCTURAL_MOLECULE_ACTIVITY	240	1.84925	0	0.00995127	4101
CATION_TRANSMEMBRANE_TRANSPORTER_ACTIVITY	212	1.83396	0	0.012009	5351
RHODOPSIN_LIKE_RECEPTOR_ACTIVITY	133	1.83043	0	0.0121823	5465
SERINE_HYDROLASE_ACTIVITY	46	1.82598	0	0.0124381	3490
ION_TRANSMEMBRANE_TRANSPORTER_ACTIVITY	277	1.82335	0	0.0123917	5460
TRANSMEMBRANE_TRANSPORTER_ACTIVITY	372	1.81558	0	0.0133158	5662
SERINE_TYPE_PEPTIDASE_ACTIVITY	45	1.80625	0.00215517	0.0143037	3490
SUBSTRATE_SPECIFIC_TRANSMEMBRANE_TRANSPORTER_ACTIVITY	343	1.79309	0	0.0161858	5659
TRANSITION_METAL_ION_TRANSMEMBRANE_TRANSPORTER_ACTIVITY	10	1.78331	0.0020284	0.0175305	2279
SERINE_TYPE_ENDOPEPTIDASE_ACTIVITY	41	1.77432	0.00680272	0.0181205	3490
SUBSTRATE_SPECIFIC_TRANSPORTER_ACTIVITY	389	1.76264	0	0.0193474	5686
RECEPTOR_BINDING	367	1.76093	0	0.019168	4439
AUXILIARY_TRANSPORT_PROTEIN_ACTIVITY	26	1.72843	0.00666667	0.0260297	4129
HORMONE_ACTIVITY	43	1.70911	0.00429185	0.0308974	6243
CYTOKINE_ACTIVITY	110	1.70169	0	0.0323787	4514
NEUROTRANSMITTER_RECEPTOR_ACTIVITY	50	1.69411	0.00451467	0.0344818	6008
CARBOXYPEPTIDASE_ACTIVITY	12	1.68154	0.0169851	0.038942	3326
NICOTINIC_ACETYLCHOLINE_ACTIVATED_CATION_SELECTIVE_CHANNEL_ACTIVITY	11	1.66753	0.0146138	0.0434844	4984
CHANNEL_REGULATOR_ACTIVITY	24	1.65879	0.00429185	0.046091	4129
PROTEIN_TYROSINE_KINASE_ACTIVITY	61	1.6586	0	0.0450002	5306
EXTRACELLULAR_LIGAND_GATED_ION_CHANNEL_ACTIVITY	22	1.64495	0.015625	0.049553	5260
AMINE_RECEPTOR_ACTIVITY	34	1.64486	0.00700935	0.0484289	6008
TRANSMEMBRANE_RECEPTOR_PROTEIN_TYROSINE_KINASE_ACTIVITY	41	1.63168	0.00881057	0.0533002	5306
SULFOTRANSFERASE_ACTIVITY	27	1.62954	0.0174292	0.0532977	5732
NEUROTRANSMITTER_BINDING	53	1.62862	0.00688073	0.052584	6008
EXCITATORY_EXTRACELLULAR_LIGAND_GATED_ION_CHANNEL_ACTIVITY	21	1.62441	0.0164609	0.0535762	5260
INWARD_RECTIFIER_POTASSIUM_CHANNEL_ACTIVITY	12	1.60778	0.0268041	0.060909	2734
STEROID_HORMONE_RECEPTOR_ACTIVITY	13	1.58565	0.022	0.0731531	3674
SEROTONIN_RECEPTOR_ACTIVITY	11	1.58133	0.0259179	0.0742031	5260
TRANSMEMBRANE_RECEPTOR_PROTEIN_KINASE_ACTIVITY	49	1.57098	0.0130719	0.0788375	5306
EXTRACELLULAR_MATRIX_STRUCTURAL_CONSTITUENT	27	1.55675	0.0152505	0.0869596	2407
INTERLEUKIN_RECEPTOR_ACTIVITY	18	1.55369	0.0304348	0.0872734	4180
MONOOXYGENASE_ACTIVITY	29	1.55247	0.0371179	0.0864948	5548
HEPARIN_BINDING	22	1.54885	0.0196078	0.0877662	4119
PHOSPHOLIPID_TRANSPORTER_ACTIVITY	12	1.54536	0.0351967	0.0888421	1753
GROWTH_FACTOR_BINDING	30	1.54114	0.017316	0.0898198	2873
INORGANIC_CATION_TRANSMEMBRANE_TRANSPORTER_ACTIVITY	57	1.53685	0.00470588	0.0915386	3291
NEUROPEPTIDE_RECEPTOR_ACTIVITY	22	1.53648	0.0407725	0.0903225	5454
CARBONATE_DEHYDRATASE_ACTIVITY	13	1.53246	0.05074	0.0918366	4690
POTASSIUM_CHANNEL_REGULATOR_ACTIVITY	14	1.52857	0.0335968	0.0928702	6273
OXIDOREDUCTASE_ACTIVITY_GO_0016705	36	1.52496	0.0223214	0.0939286	2603
PATTERN_RECOGNITION_RECEPTOR_ACTIVITY	10	1.52325	0.0327869	0.0937771	4489
PATTERN_BINDING	44	1.51848	0.0209302	0.0958133	4766
ENDOPEPTIDASE_ACTIVITY	115	1.51005	0.00462963	0.0999282	3490
SECRETIN_LIKE_RECEPTOR_ACTIVITY	10	1.50706	0.0527473	0.101061	3374
PHOSPHATE_TRANSMEMBRANE_TRANSPORTER_ACTIVITY	13	1.50548	0.0345528	0.100718	3984
RNA_POLYMERASE_II_TRANSCRIPTION_FACTOR_ACTIVITYENHANCER_BINDING	14	1.49206	0.0390947	0.109917	5587
HEMATOPOIETIN_INTERFERON_CLASSD200_DOMAIN_CYTOKINE_RECEPTOR_BINDING	28	1.49154	0.0336842	0.108757	4264
HEMATOPOIETIN_INTERFERON_CLASSD200_DOMAIN_CYTOKINE_RECEPTOR_ACTIVITY	31	1.49106	0.0303644	0.107581	4180
SUGAR_TRANSMEMBRANE_TRANSPORTER_ACTIVITY	11	1.48854	0.0636943	0.107806	5654
NEUROPEPTIDE_BINDING	23	1.48842	0.0505495	0.106451	5454
TRANSCRIPTION_FACTOR_ACTIVITY	348	1.48432	0	0.108059	4877
DI___TRI_VALENT_INORGANIC_CATION_TRANSMEMBRANE_TRANSPORTER_ACTIVITY	22	1.47512	0.0378947	0.11385	2279
TRANSCRIPTION_ACTIVATOR_ACTIVITY	171	1.47485	0	0.112464	4375
TRANSCRIPTION_REPRESSOR_ACTIVITY	149	1.47144	0	0.113217	4752
ANION_CHANNEL_ACTIVITY	20	1.45948	0.0645161	0.12089	3830
MONOSACCHARIDE_TRANSMEMBRANE_TRANSPORTER_ACTIVITY	10	1.45525	0.0718447	0.122725	5654
BETA_TUBULIN_BINDING	10	1.42546	0.0740741	0.147608	2950
LIGAND_DEPENDENT_NUCLEAR_RECEPTOR_ACTIVITY	24	1.41545	0.0666667	0.155501	4032
GLUTAMATE_RECEPTOR_ACTIVITY	19	1.41456	0.0770878	0.154322	2526
SECONDARY_ACTIVE_TRANSMEMBRANE_TRANSPORTER_ACTIVITY	47	1.40274	0.0352423	0.164585	3245
PDZ_DOMAIN_BINDING	14	1.40019	0.0715746	0.165041	4919
RNA_POLYMERASE_II_TRANSCRIPTION_FACTOR_ACTIVITY	180	1.39597	0.00539084	0.167877	4366
TRANSCRIPTION_COREPRESSOR_ACTIVITY	93	1.38867	0.0254042	0.173242	4752
CHLORIDE_CHANNEL_ACTIVITY	19	1.36429	0.0961538	0.198463	4838
LIPID_TRANSPORTER_ACTIVITY	27	1.35326	0.116592	0.209816	3083
LIGAND_GATED_CHANNEL_ACTIVITY	40	1.34161	0.0837438	0.221847	5641
ANION_TRANSMEMBRANE_TRANSPORTER_ACTIVITY	59	1.33339	0.0735632	0.22967	3984
ENZYME_INHIBITOR_ACTIVITY	118	1.33016	0.0248756	0.231422	4367
PROTEIN_SERINE_THREONINE_TYROSINE_KINASE_ACTIVITY	10	1.32213	0.150495	0.239547	3518
SOLUTE_SODIUM_SYMPORTER_ACTIVITY	13	1.31909	0.134146	0.240822	6213
ACTIVE_TRANSMEMBRANE_TRANSPORTER_ACTIVITY	120	1.31712	0.0468384	0.240865	5518
VITAMIN_BINDING	12	1.31712	0.148594	0.238316	1224
TRANSMEMBRANE_RECEPTOR_PROTEIN_PHOSPHATASE_ACTIVITY	19	1.30565	0.135417	0.250397	5936
ACETYLCHOLINE_BINDING	17	1.29918	0.140693	0.256642	4984
INORGANIC_ANION_TRANSMEMBRANE_TRANSPORTER_ACTIVITY	19	1.28909	0.151844	0.267995	3984
CARBOHYDRATE_BINDING	69	1.28592	0.0652174	0.26989	4841
N_METHYLTRANSFERASE_ACTIVITY	13	1.28372	0.153386	0.270086	449
NEUROPEPTIDE_HORMONE_ACTIVITY	12	1.27503	0.178862	0.280519	938
PEPTIDASE_ACTIVITY	174	1.27422	0.0463215	0.278692	4309
SMAD_BINDING	12	1.27178	0.189453	0.279356	4445
METALLOENDOPEPTIDASE_ACTIVITY	26	1.24795	0.152401	0.313593	5479
NEUTRAL_AMINO_ACID_TRANSMEMBRANE_TRANSPORTER_ACTIVITY	12	1.23899	0.207792	0.324868	2753
TRANSFERASE_ACTIVITY_TRANSFERRING_SULFUR_CONTAINING_GROUPS	31	1.23893	0.133038	0.321893	5732
FUCOSYLTRANSFERASE_ACTIVITY	10	1.23296	0.237911	0.328812	3306
COFACTOR_TRANSPORTER_ACTIVITY	10	1.22684	0.203704	0.335888	1111
NUCLEOBASENUCLEOSIDENUCLEOTIDE_AND_NUCLEIC_ACID_TRANSMEMBRANE_TRANSPORTER_ACTIVITY	10	1.22035	0.214128	0.343771	1092
TRANSCRIPTION_COFACTOR_ACTIVITY	226	1.21735	0.0469613	0.346057	4892
TRANSFERASE_ACTIVITY_TRANSFERRING_GLYCOSYL_GROUPS	111	1.2155	0.09375	0.346077	5076
MANNOSYLTRANSFERASE_ACTIVITY	10	1.20188	0.237425	0.36757	7671
TRANSCRIPTION_COACTIVATOR_ACTIVITY	122	1.19997	0.114713	0.368042	4375
HYDROGEN_ION_TRANSMEMBRANE_TRANSPORTER_ACTIVITY	26	1.19693	0.190789	0.369834	3291
PROTEIN_BINDING_BRIDGING	59	1.1919	0.174014	0.375043	2687
INTERLEUKIN_BINDING	23	1.18338	0.213992	0.387694	4952
POLYSACCHARIDE_BINDING	35	1.17904	0.204955	0.392871	4766
SUGAR_BINDING	32	1.17888	0.207675	0.389749	7465
METALLOPEPTIDASE_ACTIVITY	49	1.17887	0.167033	0.386491	4282
PROTEIN_KINASE_REGULATOR_ACTIVITY	39	1.17521	0.21875	0.389604	2905
SIALYLTRANSFERASE_ACTIVITY	10	1.17414	0.27163	0.388286	6495
METALLOEXOPEPTIDASE_ACTIVITY	13	1.17338	0.26652	0.386147	675
MONOVALENT_INORGANIC_CATION_TRANSMEMBRANE_TRANSPORTER_ACTIVITY	33	1.17194	0.206897	0.385547	3291
SH2_DOMAIN_BINDING	15	1.1673	0.282306	0.391363	7355
CALCIUM_ION_BINDING	103	1.16479	0.157534	0.392757	5297
TRANSCRIPTION_FACTOR_BINDING	302	1.16328	0.0755287	0.392366	4892
CARBON_OXYGEN_LYASE_ACTIVITY	31	1.15794	0.229075	0.39956	4690
LYASE_ACTIVITY	69	1.14608	0.209677	0.418379	4690
ANTIGEN_BINDING	20	1.14178	0.287234	0.423129	5650
SYMPORTER_ACTIVITY	31	1.13736	0.25	0.428039	5460
STEROID_BINDING	18	1.13548	0.300866	0.428188	2464
CATION_BINDING	210	1.12705	0.1325	0.441474	5488
COLLAGEN_BINDING	13	1.12621	0.316733	0.439664	6594
AMINE_BINDING	23	1.12226	0.285412	0.444761	4984
VOLTAGE_GATED_CALCIUM_CHANNEL_ACTIVITY	18	1.11825	0.285412	0.449417	7977
NON_MEMBRANE_SPANNING_PROTEIN_TYROSINE_KINASE_ACTIVITY	11	1.11733	0.325866	0.448056	2942
PROTEIN_DOMAIN_SPECIFIC_BINDING	71	1.11688	0.242563	0.445652	5383
MONOCARBOXYLIC_ACID_TRANSMEMBRANE_TRANSPORTER_ACTIVITY	11	1.11319	0.308351	0.449885	61
EXOPEPTIDASE_ACTIVITY	32	1.10982	0.272152	0.452892	1141
PHOSPHORIC_DIESTER_HYDROLASE_ACTIVITY	40	1.10628	0.251765	0.45668	3507
TRANSLATION_REGULATOR_ACTIVITY	37	1.0953	0.290043	0.476997	1650
TRANSFERASE_ACTIVITY_TRANSFERRING_HEXOSYL_GROUPS	80	1.09194	0.286408	0.480559	3803
ORGANIC_ACID_TRANSMEMBRANE_TRANSPORTER_ACTIVITY	45	1.08925	0.303398	0.483143	6213
TRANSLATION_FACTOR_ACTIVITY_NUCLEIC_ACID_BINDING	35	1.08664	0.309091	0.485121	1650
PROTEASE_INHIBITOR_ACTIVITY	40	1.08433	0.310023	0.486544	4912
LOW_DENSITY_LIPOPROTEIN_BINDING	12	1.08347	0.368313	0.485049	4772
RECEPTOR_SIGNALING_PROTEIN_ACTIVITY	80	1.07695	0.27182	0.495686	3790
GLYCOSAMINOGLYCAN_BINDING	33	1.07646	0.356347	0.493444	4766
ANTIPORTER_ACTIVITY	10	1.07532	0.362705	0.492335	2851
CARBOXYLIC_ACID_TRANSMEMBRANE_TRANSPORTER_ACTIVITY	44	1.07015	0.320713	0.499826	6840
CARBOHYDRATE_TRANSMEMBRANE_TRANSPORTER_ACTIVITY	16	1.06763	0.359184	0.501717	5654
GABA_RECEPTOR_ACTIVITY	10	1.06748	0.376543	0.498687	4926
SH3_SH2_ADAPTOR_ACTIVITY	43	1.06656	0.33557	0.497432	5321
PHOSPHORUS_OXYGEN_LYASE_ACTIVITY	10	1.05756	0.396896	0.513671	6682
HYDRO_LYASE_ACTIVITY	27	1.05274	0.378855	0.5209	4690
PROTEIN_SERINE_THREONINE_PHOSPHATASE_ACTIVITY	23	1.0426	0.388769	0.539398	4453
SERINE_TYPE_ENDOPEPTIDASE_INHIBITOR_ACTIVITY	24	1.03302	0.382716	0.556797	3577
ATPASE_ACTIVITY_COUPLED_TO_TRANSMEMBRANE_MOVEMENT_OF_IONS_PHOSPHORYLATIVE_MECHANISM	20	1.02735	0.405345	0.565363	5659
ATPASE_ACTIVITY_COUPLED_TO_TRANSMEMBRANE_MOVEMENT_OF_IONS	24	1.02266	0.377778	0.572083	5659
PHOSPHOLIPASE_ACTIVITY	42	1.02095	0.404494	0.572485	3717
PRIMARY_ACTIVE_TRANSMEMBRANE_TRANSPORTER_ACTIVITY	38	1.01703	0.435065	0.578188	5659
HYDROLASE_ACTIVITY_HYDROLYZING_N_GLYCOSYL_COMPOUNDS	10	1.01587	0.438384	0.57722	1350
SPECIFIC_RNA_POLYMERASE_II_TRANSCRIPTION_FACTOR_ACTIVITY	34	1.0133	0.458422	0.579811	4039
PROTEIN_KINASE_ACTIVITY	279	1.00981	0.408046	0.583997	2971
CALCIUM_CHANNEL_ACTIVITY	33	1.00465	0.426606	0.592424	6586
INTRAMOLECULAR_OXIDOREDUCTASE_ACTIVITY	19	0.998779	0.478261	0.602279	7548
ACETYLGLUCOSAMINYLTRANSFERASE_ACTIVITY	16	0.995252	0.481409	0.606602	1980
UDP_GLYCOSYLTRANSFERASE_ACTIVITY	41	0.988862	0.460385	0.617559	4083
CYTOCHROME_C_OXIDASE_ACTIVITY	13	0.983808	0.480573	0.625991	3291
VOLTAGE_GATED_SODIUM_CHANNEL_ACTIVITY	11	0.981694	0.484342	0.627185	7916
AMINE_TRANSMEMBRANE_TRANSPORTER_ACTIVITY	41	0.975164	0.478723	0.638337	6840
SPECIFIC_TRANSCRIPTIONAL_REPRESSOR_ACTIVITY	12	0.96434	0.501938	0.660987	2630
ATPASE_ACTIVITY_COUPLED_TO_MOVEMENT_OF_SUBSTANCES	38	0.959798	0.520971	0.668499	5659
PHOSPHATASE_INHIBITOR_ACTIVITY	11	0.948073	0.531381	0.69244	4148
HYDROLASE_ACTIVITY_ACTING_ON_ACID_ANHYDRIDESCATALYZING_TRANSMEMBRANE_MOVEMENT_OF_SUBSTANCES	37	0.946391	0.538803	0.692283	5659
TRANSITION_METAL_ION_BINDING	109	0.9462	0.595062	0.688838	5488
AMINO_ACID_TRANSMEMBRANE_TRANSPORTER_ACTIVITY	29	0.945887	0.518908	0.685619	6213
HYDROLASE_ACTIVITY_ACTING_ON_CARBON_NITROGEN_NOT_PEPTIDEBONDSIN_CYCLIC_AMIDINES	16	0.941543	0.542857	0.692229	1202
LIPID_BINDING	86	0.931889	0.597345	0.710409	6016
TRANSFERASE_ACTIVITY_TRANSFERRING_ACYL_GROUPS	53	0.925522	0.600446	0.721431	2980
STRUCTURAL_CONSTITUENT_OF_MUSCLE	33	0.917861	0.598655	0.734912	6172
ION_BINDING	267	0.914833	0.771978	0.737859	5297
ZINC_ION_BINDING	88	0.91245	0.64	0.739328	5488
LIPASE_ACTIVITY	50	0.910467	0.639013	0.739728	6046
MOLECULAR_ADAPTOR_ACTIVITY	49	0.907679	0.648402	0.74227	3641
EXONUCLEASE_ACTIVITY	19	0.894449	0.608602	0.768032	929
TRANSFERASE_ACTIVITY_TRANSFERRING_PENTOSYL_GROUPS	20	0.890848	0.63311	0.772049	4760
OXYGEN_BINDING	22	0.889718	0.625	0.770268	6068
SEQUENCE_SPECIFIC_DNA_BINDING	58	0.889599	0.684932	0.766426	5085
TASTE_RECEPTOR_ACTIVITY	15	0.889538	0.596491	0.762507	346
RNA_POLYMERASE_II_TRANSCRIPTION_MEDIATOR_ACTIVITY	13	0.886834	0.598456	0.764285	3997
RNA_DEPENDENT_ATPASE_ACTIVITY	17	0.881989	0.634259	0.770575	3126
MONOSACCHARIDE_BINDING	10	0.870483	0.66129	0.79015	7195
CARBOXYLESTERASE_ACTIVITY	33	0.864251	0.711454	0.798604	6046
DEOXYRIBONUCLEASE_ACTIVITY	22	0.862363	0.669492	0.798341	1440
CYCLIC_NUCLEOTIDE_PHOSPHODIESTERASE_ACTIVITY	14	0.858597	0.660714	0.801523	6104
SODIUM_CHANNEL_ACTIVITY	17	0.853924	0.691235	0.806677	7916
GALACTOSYLTRANSFERASE_ACTIVITY	15	0.852629	0.71116	0.80506	3060
IONOTROPIC_GLUTAMATE_RECEPTOR_ACTIVITY	10	0.851493	0.637131	0.80298	1659
HISTONE_ACETYLTRANSFERASE_ACTIVITY	12	0.848809	0.665314	0.804072	113
PHOSPHOPROTEIN_PHOSPHATASE_ACTIVITY	80	0.844639	0.806452	0.807786	5114
TRANSCRIPTION_ELONGATION_REGULATOR_ACTIVITY	12	0.82802	0.679012	0.832735	3873
LIPOPROTEIN_BINDING	18	0.824508	0.72956	0.834398	4772
PHOSPHOLIPASE_C_ACTIVITY	15	0.813007	0.749469	0.849547	2031
HYDROLASE_ACTIVITY_ACTING_ON_CARBON_NITROGEN_NOT_PEPTIDEBONDS	46	0.810748	0.786517	0.848832	1202
INOSITOL_OR_PHOSPHATIDYLINOSITOL_PHOSPHODIESTERASE_ACTIVITY	13	0.810623	0.743434	0.844861	2031
PHOSPHOLIPASE_A2_ACTIVITY	13	0.807719	0.710638	0.845561	3717
ANION_CATION_SYMPORTER_ACTIVITY	16	0.807343	0.736364	0.842091	3984
STRUCTURAL_CONSTITUENT_OF_CYTOSKELETON	57	0.765508	0.917411	0.896994	4100
N_ACYLTRANSFERASE_ACTIVITY	18	0.752704	0.822917	0.908457	2790
3_5_CYCLIC_NUCLEOTIDE_PHOSPHODIESTERASE_ACTIVITY	13	0.684979	0.914062	0.970215	6104
N_ACETYLTRANSFERASE_ACTIVITY	17	0.673842	0.909465	0.973976	113
CATION_TRANSPORTING_ATPASE_ACTIVITY	11	0.636388	0.933054	0.991584	5297
SULFURIC_ESTER_HYDROLASE_ACTIVITY	16	0.636067	0.947146	0.987118	7829
L_AMINO_ACID_TRANSMEMBRANE_TRANSPORTER_ACTIVITY	17	0.626109	0.958848	0.987142	4146
MAP_KINASE_ACTIVITY	12	0.616496	0.943946	0.986484	6961
CALCIUM_ION_TRANSMEMBRANE_TRANSPORTER_ACTIVITY	11	0.590224	0.939335	0.991397	5297
HYDROLASE_ACTIVITY_ACTING_ON_CARBON_NITROGEN_NOT_PEPTIDEBONDSIN_LINEAR_AMIDES	21	0.542247	0.986607	0.998172	3134
DEAMINASE_ACTIVITY	14	0.484802	0.991735	1	1202
ARYLSULFATASE_ACTIVITY	12	0.412426	1	0.999573	17232
IMMUNE_RESPONSE	229	2.08351	0	0.00556863	4278
MONOVALENT_INORGANIC_CATION_TRANSPORT	94	2.07137	0	0.00342698	4790
POTASSIUM_ION_TRANSPORT	58	2.01421	0	0.0146327	4790
DEFENSE_RESPONSE	256	1.96254	0	0.0202443	5050
CALCIUM_INDEPENDENT_CELL_CELL_ADHESION	22	1.95982	0	0.0161955	4717
CHEMICAL_HOMEOSTASIS	155	1.94478	0	0.0171513	5974
CATION_HOMEOSTASIS	109	1.94223	0	0.0152795	6579
IMMUNE_SYSTEM_PROCESS	322	1.91889	0	0.0203266	4539
CELLULAR_CATION_HOMEOSTASIS	106	1.91535	0	0.0192824	6579
HOMEOSTATIC_PROCESS	207	1.91104	0	0.0186056	5818
ION_HOMEOSTASIS	129	1.8639	0	0.0328355	6579
CELLULAR_HOMEOSTASIS	147	1.84908	0	0.0374369	5209
INFLAMMATORY_RESPONSE	125	1.8438	0	0.036948	6297
CATION_TRANSPORT	147	1.83055	0	0.0428892	4894
RESPONSE_TO_EXTERNAL_STIMULUS	306	1.82931	0	0.0410452	4489
METAL_ION_TRANSPORT	117	1.80905	0	0.0501477	4894
RESPONSE_TO_HYPOXIA	28	1.7979	0	0.0535532	6565
HUMORAL_IMMUNE_RESPONSE	31	1.79741	0.0043573	0.0508664	3861
DETECTION_OF_EXTERNAL_STIMULUS	23	1.78322	0	0.0579557	3285
RESPONSE_TO_BIOTIC_STIMULUS	116	1.77235	0	0.0622551	4503
PROTEIN_MATURATION	11	1.76851	0.00209205	0.0618927	2135
FEMALE_GAMETE_GENERATION	16	1.75854	0.00204499	0.0661508	5268
POSITIVE_REGULATION_OF_CELL_PROLIFERATION	149	1.75316	0	0.0674998	4773
RESPONSE_TO_WOUNDING	185	1.74336	0	0.0724578	4736
HORMONE_SECRETION	17	1.74081	0.00829876	0.0720111	2534
CELL_CELL_SIGNALING	401	1.7375	0	0.0714396	5301
LOCOMOTORY_BEHAVIOR	94	1.72414	0	0.0789041	4439
BEHAVIOR	151	1.72404	0	0.0761329	6309
REGULATION_OF_HORMONE_SECRETION	14	1.7172	0.00206186	0.0790662	2534
RESPONSE_TO_OTHER_ORGANISM	81	1.71526	0	0.0780191	4503
ION_TRANSPORT	184	1.70194	0	0.0867941	4894
JAK_STAT_CASCADE	31	1.69227	0.00240964	0.0924934	5014
EXCRETION	36	1.68657	0.00226757	0.0940909	5641
ICOSANOID_METABOLIC_PROCESS	17	1.68476	0.00626305	0.0926435	4889
DEVELOPMENTAL_GROWTH	11	1.68198	0.0127389	0.0930754	4445
G_PROTEIN_SIGNALING_COUPLED_TO_CYCLIC_NUCLEOTIDE_SECOND_MESSENGER	98	1.67774	0	0.0948933	4228
DETECTION_OF_BIOTIC_STIMULUS	10	1.67373	0.00843882	0.095814	4489
G_PROTEIN_COUPLED_RECEPTOR_PROTEIN_SIGNALING_PATHWAY	336	1.66564	0	0.100344	6183
IMMUNE_EFFECTOR_PROCESS	37	1.65548	0.00457666	0.108984	5074
REGULATION_OF_DEFENSE_RESPONSE	20	1.64921	0.0148936	0.112908	4889
CELL_FATE_COMMITMENT	11	1.64282	0.0168421	0.117693	3059
REGULATION_OF_BIOLOGICAL_QUALITY	418	1.64017	0	0.117331	5745
CELLULAR_CARBOHYDRATE_CATABOLIC_PROCESS	23	1.63379	0.016317	0.121328	3544
CYCLIC_NUCLEOTIDE_MEDIATED_SIGNALING	100	1.62104	0	0.132484	5083
CARBOHYDRATE_CATABOLIC_PROCESS	24	1.61834	0.0142566	0.13285	3544
REGIONALIZATION	15	1.61454	0.0170213	0.134756	4773
AMYLOID_PRECURSOR_PROTEIN_METABOLIC_PROCESS	10	1.61226	0.0170576	0.134932	2135
RESPONSE_TO_VIRUS	49	1.59608	0.00675676	0.151943	4503
REGULATION_OF_RESPONSE_TO_EXTERNAL_STIMULUS	15	1.59485	0.0226804	0.150062	6990
REGULATION_OF_CYTOKINE_PRODUCTION	25	1.57878	0.0200803	0.166964	5074
PHAGOCYTOSIS	17	1.57666	0.0167715	0.167034	5640
DETECTION_OF_STIMULUS	47	1.57564	0.00845666	0.165305	3687
DETECTION_OF_STIMULUS_INVOLVED_IN_SENSORY_PERCEPTION	21	1.5709	0.0214592	0.169351	3285
LEARNING_AND_OR_MEMORY	14	1.56815	0.0329897	0.170217	6243
CYTOKINE_PRODUCTION	72	1.56765	0.00462963	0.167748	4249
POSITIVE_REGULATION_OF_DEFENSE_RESPONSE	10	1.55875	0.0252101	0.177137	4889
EPITHELIAL_CELL_DIFFERENTIATION	10	1.54761	0.0373444	0.189744	4841
REGULATION_OF_MULTICELLULAR_ORGANISMAL_PROCESS	149	1.54108	0	0.19561	4653
SECOND_MESSENGER_MEDIATED_SIGNALING	151	1.5378	0	0.197163	6269
GLAND_DEVELOPMENT	12	1.5301	0.0407332	0.205934	6871
HEART_DEVELOPMENT	37	1.52735	0.00442478	0.206758	5807
CELLULAR_RESPONSE_TO_EXTRACELLULAR_STIMULUS	12	1.52179	0.0429688	0.212189	5078
APOPTOTIC_MITOCHONDRIAL_CHANGES	11	1.5205	0.0598291	0.210699	3771
TRANSLATION	173	1.51748	0.00249377	0.212504	2160
NERVOUS_SYSTEM_DEVELOPMENT	378	1.51173	0	0.218957	5325
CELLULAR_MONOVALENT_INORGANIC_CATION_HOMEOSTASIS	11	1.50322	0.0478088	0.229865	3459
NEGATIVE_REGULATION_OF_PHOSPHORYLATION	12	1.48912	0.0505263	0.250332	1050
TISSUE_DEVELOPMENT	135	1.48696	0.0025974	0.250114	4422
MONOCARBOXYLIC_ACID_TRANSPORT	10	1.47824	0.0753564	0.261922	61
CELL_ACTIVATION	75	1.47452	0.0158014	0.264862	6751
STEROID_BIOSYNTHETIC_PROCESS	23	1.46581	0.0419287	0.276519	3748
SPHINGOID_METABOLIC_PROCESS	10	1.46043	0.0503018	0.283532	3605
POSITIVE_REGULATION_OF_RESPONSE_TO_STIMULUS	41	1.45957	0.0355556	0.281368	5074
LEUKOCYTE_ACTIVATION	68	1.45953	0.00909091	0.277678	6565
LYSOSOME_ORGANIZATION_AND_BIOGENESIS	11	1.45916	0.0603448	0.274706	4587
REGULATION_OF_CELLULAR_PH	10	1.45679	0.0712743	0.27521	3459
POSITIVE_REGULATION_OF_DNA_METABOLIC_PROCESS	11	1.45565	0.0736842	0.27357	5042
CELLULAR_RESPONSE_TO_NUTRIENT_LEVELS	10	1.4551	0.0552268	0.27104	5078
SUPEROXIDE_METABOLIC_PROCESS	10	1.45243	0.0654762	0.27236	4515
CELLULAR_DEFENSE_RESPONSE	53	1.44115	0.0292135	0.291188	6525
NEGATIVE_REGULATION_OF_ANGIOGENESIS	13	1.4385	0.0613861	0.292569	3890
RESPONSE_TO_BACTERIUM	30	1.43352	0.045045	0.297478	4489
PHOTOTRANSDUCTION	13	1.42685	0.0590631	0.306652	3285
REGULATION_OF_HEART_CONTRACTION	25	1.42587	0.0476191	0.304835	4790
NEGATIVE_REGULATION_OF_SECRETION	13	1.42524	0.0780591	0.302742	4653
REGULATION_OF_CELL_PROLIFERATION	305	1.42517	0.00286533	0.299287	4195
ORGAN_MORPHOGENESIS	143	1.42498	0.0120482	0.296098	4119
VACUOLE_ORGANIZATION_AND_BIOGENESIS	12	1.42339	0.0762712	0.296011	4587
REGULATION_OF_INTERFERON_GAMMA_BIOSYNTHETIC_PROCESS	11	1.42287	0.0778689	0.29356	8316
REGULATION_OF_CELL_ADHESION	36	1.42145	0.0607375	0.293074	4036
NEGATIVE_REGULATION_OF_CYTOKINE_BIOSYNTHETIC_PROCESS	12	1.41917	0.0788913	0.294368	4194
EPIDERMIS_DEVELOPMENT	69	1.41911	0.0296296	0.29127	4651
RESPONSE_TO_EXTRACELLULAR_STIMULUS	33	1.41808	0.0466667	0.290189	5078
NEGATIVE_REGULATION_OF_PHOSPHATE_METABOLIC_PROCESS	13	1.41135	0.0993521	0.299015	1050
GENERATION_OF_A_SIGNAL_INVOLVED_IN_CELL_CELL_SIGNALING	29	1.40866	0.0727651	0.300883	3515
NEUTRAL_AMINO_ACID_TRANSPORT	10	1.40293	0.103376	0.308905	2237
BRAIN_DEVELOPMENT	50	1.40175	0.0310421	0.307864	5302
GLYCOLIPID_METABOLIC_PROCESS	16	1.40105	0.0883721	0.306123	2181
INTERFERON_GAMMA_BIOSYNTHETIC_PROCESS	12	1.39613	0.0956341	0.311557	8316
NEUROLOGICAL_SYSTEM_PROCESS	379	1.39392	0	0.312725	4434
CYCLIC_NUCLEOTIDE_METABOLIC_PROCESS	11	1.38428	0.118257	0.328179	6040
CELLULAR_POLYSACCHARIDE_METABOLIC_PROCESS	16	1.38258	0.0772532	0.328345	1446
ACUTE_INFLAMMATORY_RESPONSE	11	1.38158	0.114823	0.327282	4102
MONOVALENT_INORGANIC_CATION_HOMEOSTASIS	14	1.38031	0.0901639	0.326472	1212
ECTODERM_DEVELOPMENT	78	1.37895	0.027972	0.325806	3752
DETECTION_OF_ABIOTIC_STIMULUS	19	1.37787	0.08742	0.325057	3285
CDC42_PROTEIN_SIGNAL_TRANSDUCTION	12	1.37637	0.0965092	0.324933	7903
REGULATION_OF_GENE_SPECIFIC_TRANSCRIPTION	11	1.36876	0.108742	0.336586	4345
NEGATIVE_REGULATION_OF_GROWTH	40	1.36608	0.0706638	0.338311	3771
POSITIVE_REGULATION_OF_MULTICELLULAR_ORGANISMAL_PROCESS	66	1.3657	0.043578	0.336063	4360
MACROMOLECULE_BIOSYNTHETIC_PROCESS	313	1.36324	0	0.33798	4487
INORGANIC_ANION_TRANSPORT	17	1.35985	0.103093	0.341466	4894
IMMUNE_SYSTEM_DEVELOPMENT	78	1.35562	0.034398	0.346463	4539
REGULATION_OF_BLOOD_PRESSURE	22	1.35423	0.09375	0.346333	2837
CENTRAL_NERVOUS_SYSTEM_DEVELOPMENT	119	1.35284	0.0100251	0.346458	3969
B_CELL_ACTIVATION	20	1.3516	0.104167	0.345852	6751
POSITIVE_REGULATION_OF_CELL_ADHESION	13	1.34733	0.101996	0.351207	1985
GROWTH	77	1.34579	0.0448113	0.350966	4445
REGULATION_OF_PH	13	1.34552	0.129159	0.348564	1212
SODIUM_ION_TRANSPORT	22	1.34543	0.105906	0.345786	5448
DEFENSE_RESPONSE_TO_VIRUS	12	1.34212	0.0989247	0.349649	4249
NEGATIVE_REGULATION_OF_TRANSLATION	23	1.33861	0.0844444	0.353782	4194
SYNAPTIC_TRANSMISSION	174	1.33857	0.0156658	0.350938	4114
CARBOXYLIC_ACID_TRANSPORT	41	1.33761	0.0778032	0.349851	2237
PATTERN_SPECIFICATION_PROCESS	30	1.33342	0.0931818	0.355622	4105
NEGATIVE_REGULATION_OF_TRANSCRIPTION_DNA_DEPENDENT	127	1.33236	0.0318302	0.354959	5325
POSITIVE_REGULATION_OF_CELLULAR_METABOLIC_PROCESS	222	1.33235	0.0141243	0.352174	4375
MESODERM_DEVELOPMENT	21	1.33192	0.113043	0.350308	6554
CELL_CELL_ADHESION	83	1.33012	0.0531178	0.351212	4717
RESPONSE_TO_NUTRIENT_LEVELS	29	1.32717	0.0855263	0.35423	6943
DEFENSE_RESPONSE_TO_BACTERIUM	24	1.32611	0.10352	0.3537	4489
REGULATION_OF_IMMUNE_RESPONSE	33	1.32476	0.0758621	0.353836	4249
POSITIVE_REGULATION_OF_CYTOKINE_PRODUCTION	15	1.32232	0.119658	0.356219	2627
INTERCELLULAR_JUNCTION_ASSEMBLY	11	1.32126	0.163482	0.355592	5173
POSITIVE_REGULATION_OF_METABOLIC_PROCESS	229	1.3196	0.0132275	0.356073	4375
POSITIVE_REGULATION_OF_TRANSLATION	33	1.31953	0.109937	0.353575	3220
STEROID_METABOLIC_PROCESS	71	1.31898	0.0427553	0.352165	4132
NEGATIVE_REGULATION_OF_RNA_METABOLIC_PROCESS	129	1.31803	0.0266667	0.351516	5325
POSITIVE_REGULATION_OF_NUCLEOBASENUCLEOSIDENUCLEOTIDE_AND_NUCLEIC_ACID_METABOLIC_PROCESS	150	1.31772	0.035	0.349479	4375
REGULATION_OF_RESPONSE_TO_STIMULUS	59	1.31681	0.0817757	0.348445	5074
REGULATION_OF_CHROMOSOME_ORGANIZATION_AND_BIOGENESIS	10	1.31455	0.160083	0.350317	4758
LYMPHOCYTE_ACTIVATION	60	1.31171	0.0722101	0.35338	6751
POSITIVE_REGULATION_OF_CYTOKINE_BIOSYNTHETIC_PROCESS	24	1.30995	0.142202	0.354152	3220
DETECTION_OF_CHEMICAL_STIMULUS	18	1.30836	0.134809	0.354494	2065
OXYGEN_AND_REACTIVE_OXYGEN_SPECIES_METABOLIC_PROCESS	20	1.30423	0.117647	0.360326	4515
ORGANIC_ACID_TRANSPORT	42	1.30252	0.108696	0.361378	4146
REGULATION_OF_GROWTH	58	1.30078	0.0948081	0.36251	3771
NEGATIVE_REGULATION_OF_CELLULAR_PROTEIN_METABOLIC_PROCESS	45	1.30069	0.106667	0.360252	4195
CELLULAR_BIOSYNTHETIC_PROCESS	309	1.29943	0.00557103	0.360352	2823
REGULATION_OF_CYTOKINE_BIOSYNTHETIC_PROCESS	37	1.29754	0.0931818	0.361735	2627
GENERATION_OF_NEURONS	82	1.29653	0.0649038	0.361164	5421
TRIACYLGLYCEROL_METABOLIC_PROCESS	10	1.29637	0.177453	0.359094	5435
HEMOPOIETIC_OR_LYMPHOID_ORGAN_DEVELOPMENT	74	1.29319	0.0843373	0.363145	4539
CYTOKINE_BIOSYNTHETIC_PROCESS	40	1.29166	0.122881	0.363904	2627
POLYSACCHARIDE_METABOLIC_PROCESS	18	1.29149	0.12	0.361876	1446
NEGATIVE_REGULATION_OF_TRANSCRIPTION_FROM_RNA_POLYMERASE_II_PROMOTER	82	1.29148	0.0683962	0.35959	5305
SENSORY_PERCEPTION_OF_TASTE	11	1.28828	0.172691	0.363216	2065
HEMOPOIESIS	72	1.28709	0.0804878	0.363297	4539
SENSORY_PERCEPTION	190	1.28631	0.0310881	0.362489	3532
CYTOKINE_METABOLIC_PROCESS	41	1.28541	0.114014	0.361764	2627
COAGULATION	43	1.28444	0.116484	0.361142	4594
NEGATIVE_REGULATION_OF_TRANSCRIPTION	180	1.28118	0.0380435	0.365411	4429
MULTI_ORGANISM_PROCESS	160	1.28027	0.0280612	0.36504	5014
PHOSPHOINOSITIDE_MEDIATED_SIGNALING	48	1.27948	0.0926724	0.364351	5455
ANATOMICAL_STRUCTURE_MORPHOGENESIS	370	1.27838	0.0100334	0.364389	5630
GLUCOSE_METABOLIC_PROCESS	28	1.27714	0.12854	0.364669	3997
UNFOLDED_PROTEIN_RESPONSE	10	1.27596	0.186441	0.364838	3196
CYTOKINE_AND_CHEMOKINE_MEDIATED_SIGNALING_PATHWAY	23	1.27116	0.144397	0.371491	4889
G_PROTEIN_SIGNALING_ADENYLATE_CYCLASE_INHIBITING_PATHWAY	10	1.26716	0.173038	0.376911	7485
TRANSMISSION_OF_NERVE_IMPULSE	189	1.26574	0.0371353	0.377431	6243
REGULATION_OF_BINDING	57	1.26339	0.10262	0.380423	4194
G_PROTEIN_SIGNALING_ADENYLATE_CYCLASE_ACTIVATING_PATHWAY	24	1.26226	0.141949	0.380548	6911
AMINE_TRANSPORT	38	1.26085	0.140244	0.381118	2237
AXONOGENESIS	43	1.26049	0.1258	0.379765	4782
LIPID_HOMEOSTASIS	16	1.25633	0.18896	0.38616	2969
REGULATION_OF_ANGIOGENESIS	26	1.25449	0.157113	0.387534	3890
HEMOSTASIS	47	1.24988	0.119266	0.394129	5703
TRANSMEMBRANE_RECEPTOR_PROTEIN_TYROSINE_KINASE_SIGNALING_PATHWAY	83	1.24636	0.0782396	0.399373	5015
NEUROPEPTIDE_SIGNALING_PATHWAY	14	1.24036	0.190171	0.409331	4894
POSITIVE_REGULATION_OF_TRANSCRIPTION	140	1.24021	0.0632319	0.407408	4375
NEGATIVE_REGULATION_OF_CELLULAR_METABOLIC_PROCESS	251	1.23887	0.0402299	0.407956	4429
NEGATIVE_REGULATION_OF_RESPONSE_TO_STIMULUS	11	1.23787	0.2	0.407632	6633
REGULATION_OF_LIPID_METABOLIC_PROCESS	12	1.23657	0.206122	0.407924	4653
SKELETAL_DEVELOPMENT	101	1.23648	0.0815348	0.40587	7591
BIOSYNTHETIC_PROCESS	455	1.23408	0.0151057	0.408598	4015
AMINO_ACID_TRANSPORT	26	1.2334	0.188161	0.407686	2237
DNA_DAMAGE_RESPONSESIGNAL_TRANSDUCTION_RESULTING_IN_INDUCTION_OF_APOPTOSIS	15	1.23058	0.204724	0.411294	1670
FATTY_ACID_BIOSYNTHETIC_PROCESS	14	1.22924	0.221074	0.411752	4213
SPHINGOLIPID_METABOLIC_PROCESS	27	1.22705	0.151982	0.414308	2253
NEGATIVE_REGULATION_OF_CELLULAR_BIOSYNTHETIC_PROCESS	29	1.22556	0.172414	0.415331	4194
GLUCOSE_CATABOLIC_PROCESS	11	1.2243	0.224359	0.41571	6048
MAPKKK_CASCADE_GO_0000165	103	1.22042	0.0987654	0.421111	4773
INTERFERON_GAMMA_PRODUCTION	14	1.21889	0.219616	0.421929	8316
AXON_GUIDANCE	22	1.21598	0.197154	0.425946	5269
RESPONSE_TO_CHEMICAL_STIMULUS	310	1.21425	0.0339943	0.4274	4038
BLOOD_COAGULATION	42	1.214	0.167043	0.42567	4594
DIGESTION	43	1.21117	0.171367	0.429472	7513
MORPHOGENESIS_OF_AN_EPITHELIUM	16	1.2109	0.204255	0.427842	4841
CELLULAR_LIPID_METABOLIC_PROCESS	249	1.21088	0.0306407	0.425706	4279
NEGATIVE_REGULATION_OF_METABOLIC_PROCESS	254	1.21003	0.0342857	0.425499	4429
G_PROTEIN_SIGNALING_COUPLED_TO_IP3_SECOND_MESSENGERPHOSPHOLIPASE_C_ACTIVATING	45	1.20894	0.157407	0.425775	6752
POSITIVE_REGULATION_OF_IMMUNE_RESPONSE	29	1.20656	0.192469	0.428453	4249
NEGATIVE_REGULATION_OF_BIOSYNTHETIC_PROCESS	30	1.206	0.191176	0.427682	4194
TISSUE_REMODELING	30	1.20505	0.192905	0.42782	4170
ACTIVATION_OF_IMMUNE_RESPONSE	17	1.20414	0.190476	0.427777	3910
NEGATIVE_REGULATION_OF_BINDING	18	1.20385	0.219149	0.426275	5519
CELLULAR_MORPHOGENESIS_DURING_DIFFERENTIATION	49	1.20188	0.165909	0.428137	4782
G_PROTEIN_SIGNALING_COUPLED_TO_CAMP_NUCLEOTIDE_SECOND_MESSENGER	62	1.19216	0.176471	0.446723	4228
POSITIVE_REGULATION_OF_IMMUNE_SYSTEM_PROCESS	51	1.1902	0.15991	0.448755	4360
REGULATION_OF_PROTEIN_SECRETION	22	1.18676	0.204444	0.454244	4653
REGULATION_OF_SECRETION	40	1.18092	0.196203	0.46517	4653
REGULATION_OF_IMMUNE_SYSTEM_PROCESS	66	1.17822	0.162037	0.468909	6565
REGULATION_OF_BODY_FLUID_LEVELS	56	1.17697	0.156909	0.469493	5703
LIPID_METABOLIC_PROCESS	318	1.1768	0.0520548	0.46758	4530
MONOCARBOXYLIC_ACID_METABOLIC_PROCESS	86	1.17617	0.147059	0.466868	4213
NEURON_DIFFERENTIATION	75	1.17537	0.165888	0.466479	5325
TRANSLATIONAL_INITIATION	38	1.17415	0.178174	0.467205	1499
LEUKOCYTE_CHEMOTAXIS	13	1.17235	0.292276	0.468931	4321
NEUROGENESIS	92	1.16967	0.154822	0.472618	5807
REGULATION_OF_DNA_BINDING	46	1.16962	0.197753	0.470564	4194
NEGATIVE_REGULATION_OF_NUCLEOBASENUCLEOSIDENUCLEOTIDE_AND_NUCLEIC_ACID_METABOLIC_PROCESS	203	1.16934	0.0839695	0.469089	4429
NEGATIVE_REGULATION_OF_CELL_PROLIFERATION	153	1.16495	0.106667	0.47692	4194
ANATOMICAL_STRUCTURE_FORMATION	54	1.16467	0.195652	0.475506	4119
POSITIVE_REGULATION_OF_TRANSCRIPTIONDNA_DEPENDENT	117	1.16324	0.167048	0.476575	4032
POSITIVE_REGULATION_OF_RNA_METABOLIC_PROCESS	119	1.16188	0.132212	0.477416	4032
REGULATION_OF_DEVELOPMENTAL_PROCESS	434	1.16146	0.0738255	0.476335	4366
NEGATIVE_REGULATION_OF_PROTEIN_METABOLIC_PROCESS	48	1.16136	0.202222	0.474399	4195
TRANSCRIPTION_FROM_RNA_POLYMERASE_II_PROMOTER	451	1.15746	0.0548387	0.4813	5305
CAMP_MEDIATED_SIGNALING	63	1.15381	0.183575	0.488065	4228
NEGATIVE_REGULATION_OF_DNA_BINDING	17	1.15373	0.278008	0.486128	5519
BONE_REMODELING	29	1.15163	0.257848	0.489005	4170
WOUND_HEALING	53	1.15088	0.219027	0.488456	4594
LYMPHOCYTE_DIFFERENTIATION	26	1.15011	0.235669	0.488003	6751
NEGATIVE_REGULATION_OF_DEVELOPMENTAL_PROCESS	192	1.14872	0.125	0.488683	4925
ENZYME_LINKED_RECEPTOR_PROTEIN_SIGNALING_PATHWAY	140	1.14795	0.144	0.488219	4876
HORMONE_METABOLIC_PROCESS	31	1.1473	0.258929	0.487666	5626
PRODUCTION_OF_MOLECULAR_MEDIATOR_OF_IMMUNE_RESPONSE	12	1.14441	0.286598	0.492198	5074
PROTEIN_PROCESSING	48	1.1404	0.221709	0.499343	2969
REGULATION_OF_PROTEIN_STABILITY	19	1.13998	0.28866	0.498166	3997
CELL_MATURATION	16	1.13142	0.293478	0.515975	5539
POSITIVE_REGULATION_OF_DEVELOPMENTAL_PROCESS	217	1.13087	0.139276	0.515074	4653
POSITIVE_REGULATION_OF_CELLULAR_PROTEIN_METABOLIC_PROCESS	71	1.13084	0.227907	0.513029	4249
REGULATION_OF_TRANSCRIPTIONDNA_DEPENDENT	453	1.12973	0.0705128	0.513522	5325
REGULATION_OF_PROGRAMMED_CELL_DEATH	337	1.12774	0.121662	0.516225	4366
ANGIOGENESIS	47	1.1228	0.242494	0.525682	4119
REGULATION_OF_TRANSLATIONAL_INITIATION	30	1.12017	0.26383	0.529964	1499
REGULATION_OF_TYROSINE_PHOSPHORYLATION_OF_STAT_PROTEIN	10	1.11872	0.327345	0.531208	307
POSITIVE_REGULATION_OF_DNA_BINDING	25	1.11847	0.295806	0.529527	2695
LYSOSOMAL_TRANSPORT	10	1.11219	0.321932	0.54248	2856
REGULATION_OF_APOPTOSIS	336	1.11178	0.135693	0.541308	4366
CARBOHYDRATE_BIOSYNTHETIC_PROCESS	49	1.11161	0.259681	0.539566	4083
ANION_TRANSPORT	30	1.11122	0.310722	0.538312	5428
T_CELL_ACTIVATION	44	1.10756	0.269231	0.544932	6565
REGULATION_OF_TRANSLATION	91	1.1064	0.222222	0.545733	2041
HOMOPHILIC_CELL_ADHESION	16	1.10501	0.325678	0.546821	6394
ADENYLATE_CYCLASE_ACTIVATION	18	1.10244	0.326964	0.551034	6911
GAMETE_GENERATION	105	1.10234	0.258294	0.549118	5483
PROTEIN_IMPORT_INTO_NUCLEUS_TRANSLOCATION	10	1.10039	0.353306	0.551867	4125
INACTIVATION_OF_MAPK_ACTIVITY	14	1.0989	0.337945	0.553405	4296
HOMEOSTASIS_OF_NUMBER_OF_CELLS	20	1.0982	0.29955	0.552778	5325
INTERCELLULAR_JUNCTION_ASSEMBLY_AND_MAINTENANCE	13	1.09652	0.331967	0.554776	5173
POSITIVE_REGULATION_OF_CELL_DIFFERENTIATION	25	1.09285	0.331776	0.561411	4445
REGULATION_OF_TRANSFORMING_GROWTH_FACTOR_BETA_RECEPTOR_SIGNALING_PATHWAY	14	1.09206	0.355319	0.561265	4653
SECRETION	178	1.08964	0.236413	0.565026	3838
REGULATION_OF_RNA_METABOLIC_PROCESS	463	1.08879	0.157895	0.565068	5325
POSITIVE_REGULATION_OF_PROTEIN_METABOLIC_PROCESS	73	1.0886	0.266355	0.563381	4249
NEGATIVE_REGULATION_OF_PROGRAMMED_CELL_DEATH	147	1.0872	0.238329	0.564571	4925
GLYCOPROTEIN_METABOLIC_PROCESS	89	1.08662	0.269737	0.563848	4786
ALCOHOL_METABOLIC_PROCESS	88	1.08609	0.293827	0.562917	3997
REGULATION_OF_MOLECULAR_FUNCTION	320	1.08561	0.180758	0.561892	3883
TRANSFORMING_GROWTH_FACTOR_BETA_RECEPTOR_SIGNALING_PATHWAY	36	1.08507	0.305123	0.561154	4653
DEVELOPMENTAL_MATURATION	18	1.07594	0.354911	0.582005	5539
REGULATION_OF_PROTEIN_IMPORT_INTO_NUCLEUS	15	1.07389	0.35	0.5852	3687
MAINTENANCE_OF_LOCALIZATION	21	1.07336	0.366142	0.584398	4360
REGULATION_OF_MYELOID_CELL_DIFFERENTIATION	19	1.07012	0.356077	0.590599	5477
MEMBRANE_LIPID_METABOLIC_PROCESS	97	1.06903	0.296837	0.591321	3883
FATTY_ACID_OXIDATION	18	1.0681	0.364835	0.591475	3997
REGULATION_OF_CELL_CELL_ADHESION	10	1.06643	0.360996	0.59343	3611
REGULATION_OF_CYTOKINE_SECRETION	16	1.06559	0.383298	0.593499	4653
PROGRAMMED_CELL_DEATH	426	1.06509	0.234483	0.592593	4213
CARBOHYDRATE_TRANSPORT	19	1.06041	0.372093	0.602427	5654
GLYCOPROTEIN_CATABOLIC_PROCESS	12	1.05812	0.386076	0.606235	2925
REGULATION_OF_TRANSCRIPTION_FROM_RNA_POLYMERASE_II_PROMOTER	286	1.0539	0.273481	0.615307	5305
POSITIVE_REGULATION_OF_TRANSCRIPTION_FROM_RNA_POLYMERASE_II_PROMOTER	65	1.05328	0.362559	0.614705	4280
RHO_PROTEIN_SIGNAL_TRANSDUCTION	38	1.05269	0.347222	0.614112	2867
NEGATIVE_REGULATION_OF_APOPTOSIS	146	1.04933	0.323907	0.620769	4925
NOTCH_SIGNALING_PATHWAY	12	1.04899	0.378758	0.619475	2135
APOPTOSIS_GO	425	1.0484	0.270627	0.618903	4213
NEGATIVE_REGULATION_OF_MAP_KINASE_ACTIVITY	17	1.04759	0.362637	0.618805	4296
LIPID_BIOSYNTHETIC_PROCESS	94	1.04695	0.345679	0.618313	3883
POSITIVE_REGULATION_OF_BINDING	27	1.04543	0.400835	0.619998	2695
NEGATIVE_REGULATION_OF_INTRACELLULAR_TRANSPORT	10	1.04419	0.399194	0.621083	3687
CYTOKINE_SECRETION	18	1.04381	0.387931	0.619964	4653
PHOSPHOLIPASE_C_ACTIVATION	14	1.04189	0.424431	0.622613	7167
G1_S_TRANSITION_OF_MITOTIC_CELL_CYCLE	27	1.0387	0.376443	0.628918	2081
INTERLEUKIN_1_SECRETION	10	1.03811	0.410788	0.628342	3687
T_CELL_DIFFERENTIATION	15	1.03637	0.390438	0.630873	4360
REGULATION_OF_HOMEOSTATIC_PROCESS	14	1.03255	0.412903	0.638765	4170
REGULATION_OF_CYCLIN_DEPENDENT_PROTEIN_KINASE_ACTIVITY	43	1.03106	0.386574	0.640572	2231
REGULATION_OF_JAK_STAT_CASCADE	12	1.02939	0.402542	0.642956	307
REGULATION_OF_NEUROTRANSMITTER_LEVELS	24	1.02798	0.420354	0.644658	5720
EXOCYTOSIS	25	1.02671	0.416667	0.64582	3034
CARBOHYDRATE_METABOLIC_PROCESS	179	1.02515	0.383784	0.647808	5099
INDUCTION_OF_APOPTOSIS_BY_INTRACELLULAR_SIGNALS	24	1.01953	0.414687	0.660962	3642
LEUKOCYTE_DIFFERENTIATION	38	1.01814	0.412527	0.662474	6751
RESPONSE_TO_STRESS	495	1.01714	0.365625	0.662911	4439
SPERM_MOTILITY	11	1.01624	0.435622	0.662989	1435
REGULATION_OF_CATALYTIC_ACTIVITY	273	1.01587	0.437838	0.661832	3883
REGULATION_OF_CELL_SHAPE	13	1.01204	0.447983	0.669657	7903
FATTY_ACID_BETA_OXIDATION	11	1.01034	0.454175	0.671966	3621
GLUCAN_METABOLIC_PROCESS	10	1.00792	0.450106	0.676303	3268
CHROMATIN_MODIFICATION	52	1.00581	0.442222	0.680142	2740
ADAPTIVE_IMMUNE_RESPONSE_GO_0002460	24	1.00544	0.435556	0.678948	6307
POSITIVE_REGULATION_OF_LYMPHOCYTE_ACTIVATION	24	1.00155	0.44921	0.687416	1985
INSULIN_RECEPTOR_SIGNALING_PATHWAY	19	0.999792	0.464213	0.689994	4876
MYELOID_CELL_DIFFERENTIATION	35	0.996722	0.445833	0.696135	5477
CELLULAR_CARBOHYDRATE_METABOLIC_PROCESS	126	0.995894	0.462963	0.696167	4230
PROTEIN_SECRETION	32	0.986777	0.483731	0.719527	4653
REGULATED_SECRETORY_PATHWAY	15	0.983406	0.467909	0.727094	4569
ENERGY_RESERVE_METABOLIC_PROCESS	15	0.982661	0.482618	0.726965	3322
TYROSINE_PHOSPHORYLATION_OF_STAT_PROTEIN	13	0.981769	0.463415	0.727152	307
MAINTENANCE_OF_CELLULAR_LOCALIZATION	11	0.980449	0.462185	0.728452	2218
SEXUAL_REPRODUCTION	128	0.979311	0.519231	0.72932	5483
EMBRYO_IMPLANTATION	14	0.978973	0.494888	0.728045	2139
CYTOPLASM_ORGANIZATION_AND_BIOGENESIS	15	0.977714	0.492958	0.729442	5173
STRIATED_MUSCLE_CONTRACTION_GO_0006941	14	0.976491	0.471264	0.730505	5812
MAINTENANCE_OF_CELLULAR_PROTEIN_LOCALIZATION	10	0.975646	0.482828	0.730491	2218
SENSORY_ORGAN_DEVELOPMENT	14	0.975205	0.496881	0.729322	4539
FOCAL_ADHESION_FORMATION	10	0.974383	0.495798	0.729228	4715
NEGATIVE_REGULATION_OF_TRANSCRIPTION_FACTOR_ACTIVITY	15	0.973506	0.49692	0.729619	5519
NEGATIVE_REGULATION_OF_SIGNAL_TRANSDUCTION	37	0.973057	0.521445	0.728648	4653
REGULATION_OF_MAPKKK_CASCADE	20	0.97198	0.499037	0.729266	3352
MAINTENANCE_OF_PROTEIN_LOCALIZATION	12	0.971869	0.522388	0.727397	2218
MALE_GONAD_DEVELOPMENT	12	0.969916	0.487654	0.730382	5046
VASCULATURE_DEVELOPMENT	54	0.968584	0.50939	0.73189	4119
KERATINOCYTE_DIFFERENTIATION	15	0.965292	0.494781	0.738654	2804
FEEDING_BEHAVIOR	24	0.963738	0.509677	0.740612	6633
EMBRYONIC_MORPHOGENESIS	17	0.963309	0.490066	0.739707	3988
RRNA_PROCESSING	15	0.963186	0.503371	0.737853	711
PROTEIN_OLIGOMERIZATION	40	0.963099	0.476923	0.735911	5078
RRNA_METABOLIC_PROCESS	16	0.962262	0.517467	0.735962	5226
CELLULAR_RESPONSE_TO_STRESS	10	0.957168	0.505133	0.747904	5078
NEURON_DEVELOPMENT	60	0.95374	0.52784	0.755231	5269
HISTONE_MODIFICATION	21	0.951713	0.538622	0.75849	2466
REGULATION_OF_SYNAPSE_STRUCTURE_AND_ACTIVITY	11	0.94937	0.52795	0.762786	2697
RIBONUCLEOPROTEIN_COMPLEX_BIOGENESIS_AND_ASSEMBLY	84	0.949056	0.584352	0.761444	1499
REGULATION_OF_CELL_GROWTH	46	0.945546	0.566524	0.768679	3588
NEGATIVE_REGULATION_OF_MYELOID_CELL_DIFFERENTIATION	10	0.9414	0.544715	0.777334	5325
SMALL_GTPASE_MEDIATED_SIGNAL_TRANSDUCTION	89	0.94115	0.602871	0.775779	5025
REGULATION_OF_G_PROTEIN_COUPLED_RECEPTOR_PROTEIN_SIGNALING_PATHWAY	23	0.937108	0.548673	0.784345	4750
GLUTAMATE_SIGNALING_PATHWAY	17	0.936718	0.514768	0.783219	2526
POSITIVE_REGULATION_OF_CATALYTIC_ACTIVITY	163	0.936108	0.672823	0.782723	5473
PROTEIN_HOMOOLIGOMERIZATION	22	0.932005	0.550439	0.791301	354
GLYCOSPHINGOLIPID_METABOLIC_PROCESS	12	0.931781	0.56383	0.789707	1826
PROTEIN_KINASE_CASCADE	290	0.931774	0.734637	0.787514	3924
REGULATION_OF_SIGNAL_TRANSDUCTION	221	0.931534	0.663768	0.785931	4954
NEURON_APOPTOSIS	17	0.929881	0.54195	0.788215	3472
COVALENT_CHROMATIN_MODIFICATION	22	0.929878	0.526432	0.786021	2466
ACTIVATION_OF_NF_KAPPAB_TRANSCRIPTION_FACTOR	17	0.927463	0.580645	0.790261	3842
REGULATION_OF_NEUROGENESIS	14	0.927111	0.552063	0.78893	5807
POSITIVE_REGULATION_OF_T_CELL_PROLIFERATION	13	0.919199	0.563596	0.807418	1764
PEPTIDYL_TYROSINE_PHOSPHORYLATION	27	0.918896	0.578947	0.805945	4943
REGULATION_OF_TRANSPORT	66	0.918766	0.613208	0.804067	3687
PROTEIN_STABILIZATION	11	0.918748	0.549696	0.801888	3997
BIOPOLYMER_BIOSYNTHETIC_PROCESS	14	0.917207	0.592369	0.8037	1650
RAS_PROTEIN_SIGNAL_TRANSDUCTION	66	0.915746	0.665914	0.8052	3507
G1_PHASE_OF_MITOTIC_CELL_CYCLE	13	0.915258	0.559653	0.804307	3761
NEGATIVE_REGULATION_OF_MULTICELLULAR_ORGANISMAL_PROCESS	30	0.915134	0.602837	0.802421	6579
NEURITE_DEVELOPMENT	52	0.914362	0.615385	0.802007	4782
BODY_FLUID_SECRETION	10	0.913431	0.574338	0.802342	2374
G1_PHASE	15	0.913119	0.575203	0.800824	3761
PEPTIDYL_TYROSINE_MODIFICATION	29	0.905854	0.609271	0.81703	4943
INTERLEUKIN_8_PRODUCTION	12	0.902616	0.603104	0.823076	4249
ER_NUCLEAR_SIGNALING_PATHWAY	16	0.901878	0.620536	0.822779	3196
AMINO_SUGAR_METABOLIC_PROCESS	19	0.900513	0.612108	0.823947	3813
TRANSITION_METAL_ION_TRANSPORT	12	0.900439	0.56701	0.82193	2279
ACTIN_FILAMENT_ORGANIZATION	24	0.89899	0.618943	0.823354	5837
GLYCOPROTEIN_BIOSYNTHETIC_PROCESS	73	0.898699	0.67696	0.821912	4786
PROTEIN_RNA_COMPLEX_ASSEMBLY	65	0.898435	0.644342	0.820496	1499
REGULATION_OF_IMMUNE_EFFECTOR_PROCESS	15	0.89309	0.605485	0.830663	5702
LIPID_TRANSPORT	28	0.889854	0.621212	0.83613	2697
INNATE_IMMUNE_RESPONSE	23	0.887611	0.631579	0.839092	5640
PROTEIN_TETRAMERIZATION	14	0.886902	0.658436	0.838466	6225
TUBE_MORPHOGENESIS	14	0.881947	0.634387	0.847805	4569
CELL_MIGRATION	96	0.876661	0.77305	0.8576	4943
APOPTOTIC_PROGRAM	60	0.875949	0.717593	0.85684	4653
RIBOSOME_BIOGENESIS_AND_ASSEMBLY	18	0.873625	0.647436	0.859826	711
RESPONSE_TO_LIGHT_STIMULUS	45	0.872256	0.696231	0.86052	3285
FATTY_ACID_METABOLIC_PROCESS	61	0.871066	0.714286	0.861021	4530
POSITIVE_REGULATION_OF_TRANSCRIPTION_FACTOR_ACTIVITY	23	0.867456	0.667387	0.866606	2695
TUBE_DEVELOPMENT	17	0.865201	0.660569	0.869414	6069
POSITIVE_REGULATION_OF_T_CELL_ACTIVATION	21	0.864971	0.657447	0.867647	3283
POSITIVE_REGULATION_OF_HYDROLASE_ACTIVITY	55	0.86221	0.75122	0.871692	5454
NEGATIVE_REGULATION_OF_TRANSPORT	19	0.861395	0.68172	0.871246	2225
RNA_ELONGATION	10	0.860125	0.659319	0.871702	3873
REGULATION_OF_LYMPHOCYTE_ACTIVATION	34	0.858943	0.722343	0.871975	2098
CELL_STRUCTURE_DISASSEMBLY_DURING_APOPTOSIS	18	0.858703	0.681515	0.870279	1801
ESTABLISHMENT_AND_OR_MAINTENANCE_OF_CHROMATIN_ARCHITECTURE	74	0.854428	0.777487	0.8771	4446
SMOOTH_MUSCLE_CONTRACTION_GO_0006939	12	0.853405	0.681909	0.876994	5787
PROTEOGLYCAN_BIOSYNTHETIC_PROCESS	15	0.853277	0.680328	0.875107	6333
COFACTOR_TRANSPORT	11	0.852633	0.651575	0.87424	791
POSITIVE_REGULATION_OF_SECRETION	20	0.85108	0.683297	0.875195	3687
LEUKOCYTE_MIGRATION	16	0.850558	0.668094	0.87411	4321
PROTEOGLYCAN_METABOLIC_PROCESS	21	0.842458	0.703319	0.888055	6333
REGULATION_OF_PROTEIN_POLYMERIZATION	11	0.840916	0.67002	0.888945	3441
REGULATION_OF_MUSCLE_CONTRACTION	19	0.839134	0.707113	0.890308	1260
REGULATION_OF_CELL_DIFFERENTIATION	59	0.838862	0.781038	0.888635	4539
POSITIVE_REGULATION_OF_PROTEIN_SECRETION	12	0.838851	0.66875	0.886484	3687
MUSCLE_DEVELOPMENT	93	0.836591	0.867133	0.888517	3979
B_CELL_DIFFERENTIATION	12	0.835764	0.687008	0.887865	6751
RESPONSE_TO_TOXIN	10	0.835619	0.683693	0.885929	4015
POSITIVE_REGULATION_OF_TRANSPORT	23	0.835138	0.733333	0.88471	2808
POSITIVE_REGULATION_OF_EPITHELIAL_CELL_PROLIFERATION	10	0.833758	0.663158	0.88511	3518
SPERMATID_DEVELOPMENT	10	0.831749	0.705645	0.886734	5483
NEGATIVE_REGULATION_OF_CATALYTIC_ACTIVITY	68	0.83136	0.842105	0.885429	5807
STRESS_ACTIVATED_PROTEIN_KINASE_SIGNALING_PATHWAY	48	0.826858	0.793765	0.891401	2218
PROTEIN_TARGETING_TO_MEMBRANE	12	0.824374	0.694501	0.893845	2065
REPRODUCTION	251	0.821886	0.962162	0.896155	5486
CHROMATIN_REMODELING	25	0.817393	0.757511	0.902145	2054
REGULATION_OF_MAP_KINASE_ACTIVITY	66	0.815694	0.837209	0.902938	6603
VITAMIN_TRANSPORT	13	0.815498	0.711019	0.901124	791
EPITHELIAL_TO_MESENCHYMAL_TRANSITION	10	0.815333	0.702	0.899273	6161
ACTIVATION_OF_MAPK_ACTIVITY	40	0.813493	0.8	0.900202	5574
VACUOLAR_TRANSPORT	13	0.81331	0.718426	0.898386	2856
CELLULAR_PROTEIN_COMPLEX_ASSEMBLY	33	0.812605	0.792035	0.897368	5015
CELLULAR_COMPONENT_DISASSEMBLY	33	0.812181	0.783158	0.895879	1801
REGULATION_OF_TRANSFERASE_ACTIVITY	160	0.80963	0.973301	0.898	2627
RESPONSE_TO_ABIOTIC_STIMULUS	88	0.809589	0.907583	0.89597	3842
CALCIUM_ION_TRANSPORT	27	0.805677	0.779775	0.900265	5297
RESPONSE_TO_RADIATION	59	0.80227	0.845972	0.903365	3842
INDUCTION_OF_APOPTOSIS_BY_EXTRACELLULAR_SIGNALS	26	0.796939	0.797009	0.909605	3586
PROTEIN_AMINO_ACID_DEPHOSPHORYLATION	62	0.796812	0.877598	0.907696	6285
PROTEIN_AMINO_ACID_N_LINKED_GLYCOSYLATION	30	0.79229	0.85514	0.912502	5575
REGULATION_OF_T_CELL_ACTIVATION	28	0.791098	0.81457	0.912191	2098
AEROBIC_RESPIRATION	14	0.789462	0.746421	0.912579	3372
REGULATION_OF_PROTEIN_KINASE_ACTIVITY	154	0.789238	0.975871	0.910828	2627
NEUROTRANSMITTER_SECRETION	13	0.783013	0.773006	0.917996	4569
REGULATION_OF_KINASE_ACTIVITY	156	0.782594	0.965147	0.916506	5829
RESPONSE_TO_TEMPERATURE_STIMULUS	16	0.780416	0.768899	0.917457	3804
NEGATIVE_REGULATION_OF_CELL_ADHESION	17	0.778344	0.769547	0.918408	3611
REGULATION_OF_PEPTIDYL_TYROSINE_PHOSPHORYLATION	18	0.771695	0.818574	0.925372	4773
NUCLEOSOME_ASSEMBLY	10	0.768312	0.795082	0.92787	2103
DNA_CATABOLIC_PROCESS	23	0.758622	0.848421	0.93798	1978
RESPONSE_TO_ORGANIC_SUBSTANCE	30	0.753417	0.862528	0.94253	4864
POSITIVE_REGULATION_OF_PEPTIDYL_TYROSINE_PHOSPHORYLATION	13	0.752703	0.793103	0.941369	4773
FEMALE_PREGNANCY	53	0.750763	0.900227	0.941548	2139
JNK_CASCADE	46	0.747032	0.910959	0.943921	2218
NITROGEN_COMPOUND_BIOSYNTHETIC_PROCESS	23	0.746314	0.835886	0.942708	2823
ACTIVATION_OF_JNK_ACTIVITY	15	0.743425	0.851695	0.943937	5574
REGULATION_OF_CATABOLIC_PROCESS	16	0.742332	0.829077	0.943025	5099
INTERACTION_WITH_HOST	17	0.73864	0.854123	0.944952	6970
DEVELOPMENT_OF_PRIMARY_SEXUAL_CHARACTERISTICS	26	0.729623	0.899787	0.952698	5046
NUCLEOTIDE_METABOLIC_PROCESS	42	0.726324	0.938215	0.954029	3396
CHROMATIN_ASSEMBLY	16	0.716985	0.884211	0.960924	2103
PROTEIN_POLYMERIZATION	19	0.711232	0.883871	0.963982	4954
POSITIVE_REGULATION_OF_ANGIOGENESIS	10	0.702859	0.857724	0.969408	3863
RESPONSE_TO_NUTRIENT	17	0.701175	0.872951	0.968739	1193
HETEROCYCLE_METABOLIC_PROCESS	26	0.696316	0.916667	0.970845	5868
RHYTHMIC_PROCESS	29	0.690915	0.930233	0.973058	4445
PYRIMIDINE_NUCLEOTIDE_METABOLIC_PROCESS	10	0.685138	0.883227	0.975384	3299
BIOGENIC_AMINE_METABOLIC_PROCESS	16	0.678182	0.885593	0.978303	5720
REGULATION_OF_MEMBRANE_POTENTIAL	15	0.675735	0.887984	0.977993	4569
SULFUR_COMPOUND_BIOSYNTHETIC_PROCESS	18	0.674321	0.899083	0.976886	3799
PROTEIN_AMINO_ACID_O_LINKED_GLYCOSYLATION	18	0.67145	0.916667	0.976765	4772
TISSUE_MORPHOGENESIS	13	0.655421	0.927039	0.984565	3604
CIRCADIAN_RHYTHM	14	0.644513	0.913979	0.988414	3906
APOPTOTIC_NUCLEAR_CHANGES	19	0.63124	0.934156	0.993306	1801
REGULATION_OF_T_CELL_PROLIFERATION	16	0.609187	0.946695	1	7065
REGULATION_OF_VIRAL_REPRODUCTION	12	0.608795	0.95082	0.998564	6784
T_CELL_PROLIFERATION	19	0.607561	0.976939	0.996931	7065
AMINO_ACID_DERIVATIVE_METABOLIC_PROCESS	23	0.603696	0.973568	0.996258	5720
ACTIN_POLYMERIZATION_AND_OR_DEPOLYMERIZATION	23	0.596312	0.972281	0.996492	5343
ENDOTHELIAL_CELL_MIGRATION	11	0.596215	0.950617	0.994397	4170
REGULATION_OF_ENDOCYTOSIS	16	0.562164	0.976096	1	2602
STRIATED_MUSCLE_DEVELOPMENT	40	0.546105	0.99768	1	6362
ACTIN_FILAMENT_BUNDLE_FORMATION	13	0.5423	0.977597	1	5837
ESTABLISHMENT_OF_VESICLE_LOCALIZATION	10	0.539297	0.987288	0.999871	3034
VESICLE_LOCALIZATION	11	0.535476	0.978495	0.998394	3034
POSITIVE_REGULATION_OF_CYTOSKELETON_ORGANIZATION_AND_BIOGENESIS	10	0.519074	0.982	0.998776	4954
PERIPHERAL_NERVOUS_SYSTEM_DEVELOPMENT	12	0.493013	0.987315	0.999602	3146
RESPONSE_TO_XENOBIOTIC_STIMULUS	12	0.454922	0.991649	1	2329
XENOBIOTIC_METABOLIC_PROCESS	11	0.449202	0.994083	0.998376	2329

## Sheet: Muscle_down in RC disease
NAME	SIZE	NES	NOM p-val	FDR q-val	RANK AT MAX
NEUROACTIVE LIGAND-RECEPTOR INTERACTION	270	-2.26798	0	0	7454
PROTEIN DIGESTION AND ABSORPTION	86	-2.17918	0	0	5132
LINOLEIC ACID METABOLISM	32	-2.04875	0	0.00170658	4856
ALPHA-LINOLENIC ACID METABOLISM	24	-1.98321	0	0.00377082	5841
HEMATOPOIETIC CELL LINEAGE	83	-1.95228	0	0.00367663	4613
ARACHIDONIC ACID METABOLISM	64	-1.92693	0	0.00505943	5165
CALCIUM SIGNALING PATHWAY	181	-1.87308	0	0.0121834	6572
SALIVARY SECRETION	86	-1.84187	0	0.0154273	5657
VASCULAR SMOOTH MUSCLE CONTRACTION	120	-1.82194	0	0.017339	4881
MATURITY ONSET DIABETES OF THE YOUNG	25	-1.81957	0.00570342	0.0160296	5844
ECM-RECEPTOR INTERACTION	84	-1.81919	0	0.014648	5169
CYTOKINE-CYTOKINE RECEPTOR INTERACTION	254	-1.79689	0	0.0170717	5000
COMPLEMENT AND COAGULATION CASCADES	66	-1.77372	0.00185874	0.0207968	6074
NICOTINE ADDICTION	40	-1.7519	0.00191939	0.0237907	8389
BASAL CELL CARCINOMA	55	-1.7123	0.0018315	0.0329547	5979
CARDIAC MUSCLE CONTRACTION	71	-1.68186	0.00374532	0.0406808	5143
CELL ADHESION MOLECULES (CAMS)	120	-1.68103	0.0018622	0.0384896	7205
TYPE I DIABETES MELLITUS	30	-1.6634	0.00919118	0.0432151	2932
PRIMARY IMMUNODEFICIENCY	34	-1.64717	0.00892857	0.0475035	5408
PANCREATIC SECRETION	95	-1.61902	0.00367647	0.0585203	5245
FAT DIGESTION AND ABSORPTION	40	-1.61713	0.0095057	0.0569193	4075
PHOTOTRANSDUCTION	29	-1.61688	0.0094697	0.0544033	6007
ALLOGRAFT REJECTION	24	-1.60466	0.0206379	0.0575299	5255
SEROTONERGIC SYNAPSE	112	-1.59786	0.00192678	0.0587305	5322
TASTE TRANSDUCTION	50	-1.55015	0.0111732	0.0855349	4297
F-TYPE ATPASE, EUKARYOTES	15	-1.54439	0.026616	0.0861272	6937
CIRCADIAN ENTRAINMENT	96	-1.53592	0.00369004	0.0891214	6225
ASTHMA	19	-1.46352	0.0450281	0.151503	8028
JAK-STAT SIGNALING PATHWAY	149	-1.44967	0.00931099	0.161105	2483
AMOEBIASIS	106	-1.43768	0.0204461	0.170054	5810
STAPHYLOCOCCUS AUREUS INFECTION	40	-1.42429	0.0368217	0.180296	5773
GLYCOLYSIS (EMBDEN-MEYERHOF PATHWAY), GLUCOSE => PYRUVATE	21	-1.42359	0.0690299	0.175488	6425
NADH DEHYDROGENASE (UBIQUINONE) FE-S PROTEIN-FLAVOPROTEIN COMPLEX, MITOCHONDRIA	11	-1.40642	0.0974659	0.192667	3184
AXON GUIDANCE	128	-1.38604	0.0225989	0.213977	5160
AMPHETAMINE ADDICTION	68	-1.38163	0.0481481	0.213891	7103
ETHER LIPID METABOLISM	39	-1.34798	0.0669145	0.259031	5185
AUTOIMMUNE THYROID DISEASE	39	-1.34407	0.0857664	0.258157	5614
GLUTAMATERGIC SYNAPSE	116	-1.31024	0.0490368	0.312401	6428
GLUCONEOGENESIS, OXALOACETATE => FRUCTOSE-6P	16	-1.30385	0.147217	0.316073	7100
MELANOGENESIS	101	-1.30374	0.0524412	0.308319	5806
CARBOHYDRATE DIGESTION AND ABSORPTION	40	-1.29852	0.117647	0.310509	2031
HEDGEHOG SIGNALING PATHWAY	51	-1.29822	0.116959	0.303678	4996
METABOLISM OF XENOBIOTICS BY CYTOCHROME P450	77	-1.28052	0.078853	0.329692	6830
FOLATE BIOSYNTHESIS	14	-1.27376	0.163873	0.335846	2314
FOCAL ADHESION	201	-1.26248	0.0414414	0.351709	5256
PARKINSON'S DISEASE	114	-1.26168	0.0840951	0.345933	5421
CHOLINERGIC SYNAPSE	112	-1.2569	0.0767717	0.348417	4763
RIBOSOME, EUKARYOTES	84	-1.23204	0.113309	0.393033	5345
TIGHT JUNCTION	131	-1.22439	0.0945455	0.4018	5110
GLYCINE, SERINE AND THREONINE METABOLISM	36	-1.21787	0.178846	0.407504	5476
RETROGRADE ENDOCANNABINOID SIGNALING	102	-1.21148	0.126195	0.413405	5392
GASTRIC ACID SECRETION	75	-1.19671	0.134301	0.438997	6654
TYPE II DIABETES MELLITUS	46	-1.19513	0.175601	0.434052	4515
PI3K-AKT SIGNALING PATHWAY	331	-1.18944	0.0736842	0.439423	5169
NADH DEHYDROGENASE (UBIQUINONE) 1 ALPHA SUBCOMPLEX	15	-1.1722	0.231358	0.472879	2152
DRUG METABOLISM - CYTOCHROME P450	69	-1.1687	0.177738	0.473003	6830
GABAERGIC SYNAPSE	88	-1.16679	0.178761	0.469493	6231
RIBOSOME	85	-1.16569	0.186441	0.463953	3403
GNRH SIGNALING PATHWAY	92	-1.16262	0.20428	0.463122	6007
ALCOHOLISM	167	-1.15001	0.158537	0.487324	6225
STARCH AND SUCROSE METABOLISM	50	-1.12113	0.266409	0.5548	2031
GLYCOLYSIS-GLUCONEOGENESIS	63	-1.10901	0.265683	0.578193	6425
SYSTEMIC LUPUS ERYTHEMATOSUS	110	-1.09819	0.267057	0.600203	6136
BILE SECRETION	69	-1.0866	0.29009	0.62509	4967
OLFACTORY TRANSDUCTION	375	-1.07715	0.230132	0.643743	7390
PERTUSSIS	71	-1.06756	0.327651	0.662097	6983
CHEMOKINE SIGNALING PATHWAY	184	-1.06341	0.285458	0.664489	4861
RETINOL METABOLISM	65	-1.06335	0.345588	0.654893	7279
MORPHINE ADDICTION	91	-1.0518	0.34717	0.679221	4763
GLYOXYLATE AND DICARBOXYLATE METABOLISM	24	-1.05029	0.380256	0.674125	5403
TRANSCRIPTIONAL MISREGULATION IN CANCER	173	-1.04268	0.347048	0.686962	5607
VEGF SIGNALING PATHWAY	66	-1.03434	0.397749	0.702441	5547
HIF-1 SIGNALING PATHWAY	110	-1.03065	0.378182	0.703526	3122
NATURAL KILLER CELL MEDIATED CYTOTOXICITY	126	-1.02668	0.374545	0.706078	3051
OXIDATIVE PHOSPHORYLATION	116	-1.01988	0.429889	0.71689	5198
CITRATE CYCLE (TCA CYCLE)	30	-1.01696	0.41791	0.715752	5942
AFRICAN TRYPANOSOMIASIS	31	-1.0143	0.42485	0.714229	5759
PRION DISEASES	35	-1.01181	0.43097	0.712556	4894
VITAMIN DIGESTION AND ABSORPTION	23	-1.00016	0.469349	0.736864	3215
NOTCH SIGNALING PATHWAY	46	-0.998038	0.443414	0.73389	1957
REGULATION OF ACTIN CYTOSKELETON	211	-0.97946	0.516187	0.780763	5010
TAURINE AND HYPOTAURINE METABOLISM	10	-0.971885	0.49053	0.793201	6254
ABC TRANSPORTERS	42	-0.959629	0.523629	0.820051	5980
MALARIA	45	-0.957953	0.526703	0.814918	3039
BETA-OXIDATION	12	-0.955965	0.529081	0.811008	1377
ARGININE AND PROLINE METABOLISM	55	-0.943902	0.556586	0.837176	1713
ALANINE, ASPARTATE AND GLUTAMATE METABOLISM	32	-0.941794	0.520231	0.833241	4569
GRAFT-VERSUS-HOST DISEASE	27	-0.916645	0.569472	0.899498	2932
PPAR SIGNALING PATHWAY	69	-0.913626	0.60885	0.898354	5401
PATHWAYS IN CANCER	324	-0.903763	0.777963	0.916445	5891
LONG-TERM DEPRESSION	59	-0.901354	0.640653	0.912694	5607
ALZHEIMER'S DISEASE	158	-0.898855	0.752182	0.909546	5536
CHEMICAL CARCINOGENESIS	77	-0.888764	0.688928	0.927804	9110
GALACTOSE METABOLISM	29	-0.878433	0.666667	0.946159	3106
LEUKOCYTE TRANSENDOTHELIAL MIGRATION	113	-0.868705	0.7718	0.962514	4990
MINERAL ABSORPTION	51	-0.835902	0.751423	1	5053
PHENYLALANINE METABOLISM	18	-0.831876	0.703422	1	5387
PROSTATE CANCER	89	-0.826067	0.847195	1	1902
SULFUR METABOLISM	12	-0.825178	0.706439	1	3998
THYROID CANCER	28	-0.819139	0.751412	1	1820
FC EPSILON RI SIGNALING PATHWAY	69	-0.8066	0.845857	1	4758
FATTY ACID METABOLISM	42	-0.798973	0.791271	1	2297
O-GLYCAN BIOSYNTHESIS, MUCIN TYPE CORE	26	-0.796374	0.793774	1	3530
INSULIN SIGNALING PATHWAY	137	-0.790704	0.920434	1	2031
FATTY ACID ELONGATION	22	-0.787704	0.798479	1	4895
PROXIMAL TUBULE BICARBONATE RECLAMATION	23	-0.787314	0.794411	1	6654
GLYCOSAMINOGLYCAN DEGRADATION	19	-0.780767	0.800752	1	3787
VIRAL CARCINOGENESIS	197	-0.776653	0.9678	1	3115
STEROID HORMONE BIOSYNTHESIS	53	-0.763936	0.896739	1	9838
BETA-ALANINE METABOLISM	29	-0.75948	0.861624	1	7781
TRIACYLGLYCEROL BIOSYNTHESIS	16	-0.758382	0.807322	1	5397
BIOSYNTHESIS OF UNSATURATED FATTY ACIDS	21	-0.7541	0.847458	1	5841
LEISHMANIASIS	58	-0.753076	0.900188	1	5255
BILE ACID BIOSYNTHESIS, CHOLESTEROL => CHOLATE	12	-0.751578	0.808712	1	1849
ADHERENS JUNCTION	72	-0.741313	0.935114	1	4515
CYTOCHROME C OXIDASE	20	-0.728556	0.864271	1	5761
MUCIN TYPE O-GLYCAN BIOSYNTHESIS	30	-0.723007	0.885455	1	3530
DRUG METABOLISM - OTHER ENZYMES	50	-0.714009	0.943289	1	453
PRIMARY BILE ACID BIOSYNTHESIS	17	-0.70893	0.859402	1	3222
LYSINE DEGRADATION, LYSINE => SACCHAROPINE => ACETOACETYL-COA	11	-0.695226	0.837338	1	1377
PENTOSE PHOSPHATE PATHWAY	28	-0.693859	0.908397	1	2408
MELANOMA	71	-0.692202	0.975332	0.997115	4723
B CELL RECEPTOR SIGNALING PATHWAY	75	-0.691531	0.978142	0.989536	5831
SPLICEOSOME, PRP19-CDC5L COMPLEX	11	-0.675032	0.895463	0.991799	3341
TRYPTOPHAN METABOLISM	39	-0.63552	0.969425	1	1946
ENDOCRINE AND OTHER FACTOR-REGULATED CALCIUM REABSORPTION	49	-0.627358	0.992381	0.997593	5804
LONG-TERM POTENTIATION	69	-0.622148	0.996183	0.991742	7103
ASCORBATE BIOSYNTHESIS, ANIMALS, GLUCOSE-1P => ASCORBATE	23	-0.517603	0.990584	1	453
ASCORBATE AND ALDARATE METABOLISM	26	-0.506747	0.998148	0.996453	7279
PROTEINACEOUS_EXTRACELLULAR_MATRIX	96	-2.35871	0	0	5205
EXTRACELLULAR_MATRIX	98	-2.31948	0	0	5205
CONTRACTILE_FIBER	25	-2.30308	0	0	4881
CONTRACTILE_FIBER_PART	23	-2.21959	0	0	4881
EXTRACELLULAR_REGION_PART	332	-2.2034	0	0	5029
EXTRACELLULAR_REGION	437	-2.189	0	0	5029
EXTRACELLULAR_MATRIX_PART	55	-2.14023	0	8.87656e-05	3524
MYOFIBRIL	19	-2.11778	0	0.000148466	4647
VOLTAGE_GATED_POTASSIUM_CHANNEL_COMPLEX	40	-2.04027	0	0.00079158	5728
COLLAGEN	22	-2.01746	0	0.00083021	5132
SARCOMERE	14	-1.94951	0	0.00184871	4647
EXTRACELLULAR_SPACE	241	-1.90553	0	0.00267745	4991
BASAL_LAMINA	21	-1.87373	0.00184502	0.00364044	3437
MYOSIN_COMPLEX	16	-1.80656	0	0.0088033	2853
BASEMENT_MEMBRANE	37	-1.75529	0.00177305	0.0140478	6725
VOLTAGE_GATED_CALCIUM_CHANNEL_COMPLEX	15	-1.75338	0.0114723	0.0134171	4913
DYSTROPHIN_ASSOCIATED_GLYCOPROTEIN_COMPLEX	14	-1.74138	0.00379507	0.0147414	3437
FOCAL_ADHESION	13	-1.63364	0.010929	0.0383077	5690
CELL_SUBSTRATE_ADHERENS_JUNCTION	16	-1.59468	0.0317757	0.050281	3809
CORNIFIED_ENVELOPE	12	-1.51337	0.044316	0.0899894	1333
ADHERENS_JUNCTION	23	-1.48944	0.0440613	0.102582	5959
CELL_SURFACE	78	-1.46818	0.019573	0.113683	4980
CELL_MATRIX_JUNCTION	18	-1.45354	0.0552268	0.120357	3809
ACTIN_CYTOSKELETON	129	-1.40319	0.0218978	0.160089	4932
IMMUNOLOGICAL_SYNAPSE	11	-1.38362	0.098513	0.172887	6238
EXTERNAL_SIDE_OF_PLASMA_MEMBRANE	16	-1.37811	0.0851852	0.171891	4800
BASOLATERAL_PLASMA_MEMBRANE	35	-1.33524	0.0786517	0.212261	4167
INTERMEDIATE_FILAMENT	24	-1.31853	0.108108	0.225974	5731
MICROVILLUS	11	-1.29437	0.163022	0.248607	6459
CELL_JUNCTION	82	-1.29153	0.0658135	0.244167	6227
INTERMEDIATE_FILAMENT_CYTOSKELETON	24	-1.28749	0.138258	0.241319	5731
NICOTINIC_ACETYLCHOLINE_GATED_RECEPTOR_CHANNEL_COMPLEX	11	-1.26107	0.188679	0.269103	3885
ANCHORED_TO_PLASMA_MEMBRANE	13	-1.2301	0.197266	0.307294	8806
ANCHORED_TO_MEMBRANE	13	-1.20602	0.222437	0.33743	8806
CYTOSOLIC_PART	22	-1.1982	0.213235	0.340669	6236
RECEPTOR_COMPLEX	56	-1.19624	0.171904	0.334194	5169
INSOLUBLE_FRACTION	15	-1.15676	0.253411	0.394949	2855
TIGHT_JUNCTION	31	-1.14884	0.264706	0.399465	2422
EXTRINSIC_TO_MEMBRANE	24	-1.13761	0.272727	0.410342	4678
INTERCELLULAR_JUNCTION	65	-1.11735	0.25	0.439277	3225
APICAL_JUNCTION_COMPLEX	34	-1.11249	0.276134	0.438082	2422
CELL_PROJECTION_PART	19	-1.11246	0.317215	0.427694	4800
APICOLATERAL_PLASMA_MEMBRANE	34	-1.09601	0.312139	0.449738	2422
APICAL_PLASMA_MEMBRANE	14	-1.0859	0.336364	0.459978	5959
HETEROGENEOUS_NUCLEAR_RIBONUCLEOPROTEIN_COMPLEX	14	-1.07874	0.332673	0.464271	4528
SYNAPSE_PART	13	-1.07191	0.374302	0.46816	4157
MEMBRANE_FRACTION	334	-1.04798	0.281588	0.507058	6167
ENDOCYTIC_VESICLE	14	-1.03356	0.430189	0.526303	4879
CELL_FRACTION	483	-1.02702	0.359664	0.530118	5027
PROTON_TRANSPORTING_TWO_SECTOR_ATPASE_COMPLEX	15	-1.00974	0.430556	0.557516	5830
EXTRINSIC_TO_PLASMA_MEMBRANE	13	-1.00484	0.445098	0.557075	3946
APICAL_PART_OF_CELL	17	-0.937639	0.552	0.701425	6038
LIPID_RAFT	28	-0.936037	0.568702	0.691896	5771
ACTIN_FILAMENT	18	-0.875282	0.63308	0.813236	6459
CORTICAL_ACTIN_CYTOSKELETON	13	-0.867116	0.648544	0.815785	7962
NEURON_PROJECTION	21	-0.835226	0.727096	0.863709	4875
NADH_DEHYDROGENASE_COMPLEX	14	-0.827077	0.692008	0.863088	7154
RESPIRATORY_CHAIN_COMPLEX_I	14	-0.82245	0.719039	0.85642	7154
MITOCHONDRIAL_RESPIRATORY_CHAIN_COMPLEX_I	14	-0.810889	0.734849	0.86086	7154
SYNAPSE	27	-0.809934	0.784452	0.847826	4157
CELL_PROJECTION	106	-0.760223	0.94085	0.90178	6459
INTEGRIN_COMPLEX	19	-0.630044	0.951872	0.99471	5169
CORTICAL_CYTOSKELETON	20	-0.591528	0.973585	0.993533	6459
SYNAPTIC_VESICLE	15	-0.557038	0.984405	0.987043	3495
STRUCTURAL_CONSTITUENT_OF_MUSCLE	33	-2.34115	0	0	4881
CATION_CHANNEL_ACTIVITY	119	-2.32204	0	0	5959
ION_CHANNEL_ACTIVITY	149	-2.26141	0	0	5959
SUBSTRATE_SPECIFIC_CHANNEL_ACTIVITY	156	-2.24651	0	0.000226303	5959
GATED_CHANNEL_ACTIVITY	122	-2.19975	0	0.000181043	5575
RHODOPSIN_LIKE_RECEPTOR_ACTIVITY	133	-2.16454	0	0.000306915	6670
G_PROTEIN_COUPLED_RECEPTOR_ACTIVITY	188	-2.16024	0	0.00026307	5457
POTASSIUM_CHANNEL_ACTIVITY	50	-2.13719	0	0.000230186	6690
AMINE_RECEPTOR_ACTIVITY	34	-2.10459	0	0.000623926	5033
VOLTAGE_GATED_CHANNEL_ACTIVITY	73	-2.0383	0	0.00131489	5728
TRANSMEMBRANE_RECEPTOR_ACTIVITY	402	-2.03492	0	0.00119535	5033
METAL_ION_TRANSMEMBRANE_TRANSPORTER_ACTIVITY	147	-2.02602	0	0.00133104	5959
STRUCTURAL_MOLECULE_ACTIVITY	240	-2.0259	0	0.00122865	5029
NEUROTRANSMITTER_RECEPTOR_ACTIVITY	50	-2.01177	0	0.00186164	7314
VOLTAGE_GATED_CATION_CHANNEL_ACTIVITY	66	-2.00543	0	0.00179488	5728
NEUROTRANSMITTER_BINDING	53	-1.96944	0	0.00276081	7314
SERINE_TYPE_ENDOPEPTIDASE_ACTIVITY	41	-1.89444	0	0.00780099	5253
ANION_TRANSMEMBRANE_TRANSPORTER_ACTIVITY	59	-1.89143	0	0.00767403	2807
HORMONE_ACTIVITY	43	-1.8745	0	0.00927701	6551
CALCIUM_CHANNEL_ACTIVITY	33	-1.86785	0	0.00957926	5804
VOLTAGE_GATED_POTASSIUM_CHANNEL_ACTIVITY	36	-1.86593	0	0.009423	6690
VOLTAGE_GATED_CALCIUM_CHANNEL_ACTIVITY	18	-1.83736	0	0.0120194	5322
PEPTIDE_RECEPTOR_ACTIVITY	53	-1.83378	0	0.011767	6661
EXTRACELLULAR_MATRIX_STRUCTURAL_CONSTITUENT	27	-1.79407	0	0.0177369	5943
ION_TRANSMEMBRANE_TRANSPORTER_ACTIVITY	277	-1.79027	0	0.0177598	5804
SERINE_TYPE_PEPTIDASE_ACTIVITY	45	-1.77932	0.00546448	0.0189201	5253
INORGANIC_ANION_TRANSMEMBRANE_TRANSPORTER_ACTIVITY	19	-1.77549	0.0019305	0.0189007	2712
ANION_CATION_SYMPORTER_ACTIVITY	16	-1.76699	0.00372439	0.0197634	2106
LIGAND_GATED_CHANNEL_ACTIVITY	40	-1.76269	0.00182482	0.0200533	4095
SERINE_HYDROLASE_ACTIVITY	46	-1.75889	0.00191205	0.0203453	5253
CATION_TRANSMEMBRANE_TRANSPORTER_ACTIVITY	212	-1.75638	0	0.0202464	5575
CYTOKINE_BINDING	46	-1.72087	0	0.0287886	4242
DELAYED_RECTIFIER_POTASSIUM_CHANNEL_ACTIVITY	12	-1.72084	0.00373134	0.0279162	5575
PHOSPHATE_TRANSMEMBRANE_TRANSPORTER_ACTIVITY	13	-1.69147	0.00764818	0.0358143	2106
NEUROPEPTIDE_RECEPTOR_ACTIVITY	22	-1.67139	0.00549451	0.0424383	6493
GROWTH_FACTOR_ACTIVITY	54	-1.65684	0.00362976	0.0466462	6364
SUBSTRATE_SPECIFIC_TRANSMEMBRANE_TRANSPORTER_ACTIVITY	343	-1.64277	0	0.0510034	5804
NEUROPEPTIDE_BINDING	23	-1.64229	0.0204842	0.0498835	6493
PHOSPHOLIPASE_C_ACTIVITY	15	-1.63852	0.0176817	0.0504904	6144
CALCIUM_ION_BINDING	103	-1.61798	0	0.0588247	4058
INOSITOL_OR_PHOSPHATIDYLINOSITOL_PHOSPHODIESTERASE_ACTIVITY	13	-1.61528	0.0223464	0.0585287	6144
OXYGEN_BINDING	22	-1.59918	0.0152381	0.0662679	5286
NEUROPEPTIDE_HORMONE_ACTIVITY	12	-1.59876	0.019305	0.0648958	6224
TRANSMEMBRANE_TRANSPORTER_ACTIVITY	372	-1.59573	0	0.0647427	5804
SEROTONIN_RECEPTOR_ACTIVITY	11	-1.59071	0.0306513	0.0661553	5033
ANION_CHANNEL_ACTIVITY	20	-1.56659	0.035514	0.079196	2414
PATTERN_RECOGNITION_RECEPTOR_ACTIVITY	10	-1.55733	0.0412758	0.0839859	6541
ACETYLCHOLINE_BINDING	17	-1.52173	0.026	0.106642	5010
SUGAR_BINDING	32	-1.51558	0.021978	0.109531	2163
CARBOHYDRATE_BINDING	69	-1.50338	0.0211538	0.117496	6725
SECRETIN_LIKE_RECEPTOR_ACTIVITY	10	-1.50153	0.0471698	0.116589	4975
STRUCTURAL_CONSTITUENT_OF_CYTOSKELETON	57	-1.48991	0.0147059	0.123909	4890
G_PROTEIN_COUPLED_RECEPTOR_BINDING	54	-1.48731	0.0233463	0.124077	6718
RECEPTOR_BINDING	367	-1.48522	0.00168919	0.123556	5021
PROTEASE_INHIBITOR_ACTIVITY	40	-1.48144	0.0300885	0.124612	5067
GLUTAMATE_RECEPTOR_ACTIVITY	19	-1.48122	0.0564972	0.122632	8103
HYDRO_LYASE_ACTIVITY	27	-1.47527	0.0341113	0.125612	2871
SH2_DOMAIN_BINDING	15	-1.46546	0.0490196	0.131551	3327
PROTEIN_DOMAIN_SPECIFIC_BINDING	71	-1.46159	0.0220588	0.132932	4395
MONOOXYGENASE_ACTIVITY	29	-1.46019	0.0330097	0.132084	6757
SUBSTRATE_SPECIFIC_TRANSPORTER_ACTIVITY	389	-1.44187	0.00178571	0.147851	5804
SODIUM_CHANNEL_ACTIVITY	17	-1.43069	0.0631164	0.155829	6681
CARBON_OXYGEN_LYASE_ACTIVITY	31	-1.42876	0.0397112	0.155325	3543
CHLORIDE_CHANNEL_ACTIVITY	19	-1.41374	0.0567376	0.168794	2414
MONOSACCHARIDE_TRANSMEMBRANE_TRANSPORTER_ACTIVITY	10	-1.40601	0.0869565	0.174719	5730
INTERLEUKIN_RECEPTOR_ACTIVITY	18	-1.40322	0.0792453	0.175202	4242
PATTERN_BINDING	44	-1.39193	0.060219	0.185471	6725
RNA_POLYMERASE_II_TRANSCRIPTION_FACTOR_ACTIVITYENHANCER_BINDING	14	-1.38764	0.101961	0.187852	1370
CARBONATE_DEHYDRATASE_ACTIVITY	13	-1.38295	0.0907336	0.190384	4373
TRANSMEMBRANE_RECEPTOR_PROTEIN_TYROSINE_KINASE_ACTIVITY	41	-1.37382	0.0582011	0.199171	4949
INTERLEUKIN_BINDING	23	-1.37156	0.101289	0.198799	4242
ENDOPEPTIDASE_ACTIVITY	115	-1.36243	0.0274223	0.206434	5315
HEMATOPOIETIN_INTERFERON_CLASSD200_DOMAIN_CYTOKINE_RECEPTOR_BINDING	28	-1.35937	0.0894161	0.207472	2342
LYASE_ACTIVITY	69	-1.34752	0.0451128	0.220131	4706
MONOSACCHARIDE_BINDING	10	-1.32607	0.156673	0.245895	3106
STRUCTURAL_CONSTITUENT_OF_RIBOSOME	77	-1.32584	0.0494506	0.243017	5345
INTEGRIN_BINDING	29	-1.31574	0.0974265	0.253328	5020
EXTRACELLULAR_LIGAND_GATED_ION_CHANNEL_ACTIVITY	22	-1.3129	0.135238	0.254394	3906
CHEMOKINE_RECEPTOR_BINDING	43	-1.30166	0.1	0.266945	6712
OXIDOREDUCTASE_ACTIVITY_ACTING_ON_THE_ALDEHYDE_OR_OXO_GROUP_OF_DONORS	22	-1.30068	0.135084	0.265258	5675
POLYSACCHARIDE_BINDING	35	-1.29995	0.117541	0.263141	6725
CHANNEL_REGULATOR_ACTIVITY	24	-1.29254	0.130996	0.270566	7613
CHEMOKINE_ACTIVITY	42	-1.29139	0.111111	0.26902	6712
AUXILIARY_TRANSPORT_PROTEIN_ACTIVITY	26	-1.29117	0.139098	0.266116	8485
PHOSPHORUS_OXYGEN_LYASE_ACTIVITY	10	-1.28866	0.190128	0.266812	4686
TASTE_RECEPTOR_ACTIVITY	15	-1.28733	0.130097	0.265711	2854
CYTOKINE_ACTIVITY	110	-1.28524	0.0653357	0.265462	3782
AMINE_BINDING	23	-1.28371	0.160985	0.264556	3885
NICOTINIC_ACETYLCHOLINE_ACTIVATED_CATION_SELECTIVE_CHANNEL_ACTIVITY	11	-1.27824	0.183752	0.269395	3885
PROTEIN_TYROSINE_KINASE_ACTIVITY	61	-1.27681	0.100733	0.268241	4949
NUCLEOBASENUCLEOSIDENUCLEOTIDE_AND_NUCLEIC_ACID_TRANSMEMBRANE_TRANSPORTER_ACTIVITY	10	-1.27368	0.180583	0.269782	3107
GLYCOSAMINOGLYCAN_BINDING	33	-1.2641	0.129699	0.28042	6725
GABA_RECEPTOR_ACTIVITY	10	-1.25847	0.192982	0.285843	8773
FUCOSYLTRANSFERASE_ACTIVITY	10	-1.25472	0.182879	0.288806	6487
TRANSMEMBRANE_RECEPTOR_PROTEIN_PHOSPHATASE_ACTIVITY	19	-1.24969	0.170018	0.294121	2118
ACTIN_BINDING	76	-1.24255	0.101313	0.301717	5043
INWARD_RECTIFIER_POTASSIUM_CHANNEL_ACTIVITY	12	-1.23615	0.19883	0.30877	2589
EXCITATORY_EXTRACELLULAR_LIGAND_GATED_ION_CHANNEL_ACTIVITY	21	-1.21286	0.215606	0.344085	3906
PDZ_DOMAIN_BINDING	14	-1.20601	0.222004	0.351774	3966
SYMPORTER_ACTIVITY	31	-1.19202	0.192237	0.372315	5249
IONOTROPIC_GLUTAMATE_RECEPTOR_ACTIVITY	10	-1.19017	0.246154	0.371762	7654
HEMATOPOIETIN_INTERFERON_CLASSD200_DOMAIN_CYTOKINE_RECEPTOR_ACTIVITY	31	-1.18827	0.217472	0.371446	4242
TRANSMEMBRANE_RECEPTOR_PROTEIN_KINASE_ACTIVITY	49	-1.18795	0.185468	0.368481	3261
CATION_BINDING	210	-1.16593	0.122711	0.407088	5091
SULFOTRANSFERASE_ACTIVITY	27	-1.14817	0.266544	0.438708	7260
LOW_DENSITY_LIPOPROTEIN_BINDING	12	-1.13389	0.280534	0.464342	4875
TRANSFERASE_ACTIVITY_TRANSFERRING_SULFUR_CONTAINING_GROUPS	31	-1.11509	0.306358	0.501538	7260
ENZYME_INHIBITOR_ACTIVITY	118	-1.11068	0.235832	0.506414	4055
SECONDARY_ACTIVE_TRANSMEMBRANE_TRANSPORTER_ACTIVITY	47	-1.11027	0.299632	0.502704	5249
OXIDOREDUCTASE_ACTIVITY_ACTING_ON_THE_ALDEHYDE_OR_OXO_GROUP_OF_DONORSNAD_OR_NADP_AS_ACCEPTOR	16	-1.09742	0.307692	0.526368	5307
LIPOPROTEIN_BINDING	18	-1.09289	0.354528	0.531725	4875
METALLOENDOPEPTIDASE_ACTIVITY	26	-1.07602	0.336538	0.566768	7618
VITAMIN_BINDING	12	-1.0645	0.405714	0.590186	5286
SPECIFIC_RNA_POLYMERASE_II_TRANSCRIPTION_FACTOR_ACTIVITY	34	-1.05769	0.35206	0.602141	5348
VOLTAGE_GATED_SODIUM_CHANNEL_ACTIVITY	11	-1.0537	0.379048	0.606936	7625
ATPASE_ACTIVITY_COUPLED_TO_TRANSMEMBRANE_MOVEMENT_OF_IONS_PHOSPHORYLATIVE_MECHANISM	20	-1.04306	0.367673	0.628715	4001
HORMONE_BINDING	13	-1.03116	0.407631	0.653991	2949
HYDROLASE_ACTIVITY_ACTING_ON_CARBON_NITROGEN_NOT_PEPTIDEBONDSIN_CYCLIC_AMIDINES	16	-1.02934	0.409091	0.65309	3001
CARBOHYDRATE_KINASE_ACTIVITY	15	-1.02933	0.417857	0.64761	3106
HEPARIN_BINDING	22	-1.02829	0.40797	0.644966	7228
DEAMINASE_ACTIVITY	14	-1.02003	0.41165	0.661147	3001
HYDROLASE_ACTIVITY_ACTING_ON_CARBON_NITROGEN_NOT_PEPTIDEBONDS	46	-1.01304	0.446721	0.673897	5747
LIPASE_ACTIVITY	50	-1.0113	0.430684	0.672838	6249
HISTONE_DEACETYLASE_BINDING	10	-1.01076	0.430168	0.668727	4144
LIGAND_DEPENDENT_NUCLEAR_RECEPTOR_ACTIVITY	24	-1.00967	0.404537	0.666062	2687
NON_MEMBRANE_SPANNING_PROTEIN_TYROSINE_KINASE_ACTIVITY	11	-1.00872	0.440298	0.663347	4829
POTASSIUM_CHANNEL_REGULATOR_ACTIVITY	14	-1.00497	0.452716	0.667761	6304
CYTOSKELETAL_PROTEIN_BINDING	159	-0.9983	0.433962	0.679932	5043
PHOSPHORIC_DIESTER_HYDROLASE_ACTIVITY	40	-0.994949	0.448819	0.683645	6249
ANTIGEN_BINDING	20	-0.994047	0.448473	0.68084	5789
ORGANIC_ANION_TRANSMEMBRANE_TRANSPORTER_ACTIVITY	10	-0.991385	0.482375	0.682719	2807
COLLAGEN_BINDING	13	-0.98592	0.491396	0.691423	8589
SPECIFIC_TRANSCRIPTIONAL_REPRESSOR_ACTIVITY	12	-0.980675	0.491461	0.699599	3115
TRANSCRIPTION_FACTOR_ACTIVITY	348	-0.979385	0.521818	0.697645	4287
DEACETYLASE_ACTIVITY	11	-0.974107	0.483083	0.706016	5054
SUGAR_TRANSMEMBRANE_TRANSPORTER_ACTIVITY	11	-0.970319	0.479452	0.710266	1626
GROWTH_FACTOR_BINDING	30	-0.95406	0.507634	0.747217	5205
PROTEIN_DEACETYLASE_ACTIVITY	10	-0.944857	0.536178	0.764754	5054
PEPTIDASE_ACTIVITY	174	-0.942809	0.603978	0.764347	3573
PHOSPHOLIPASE_ACTIVITY	42	-0.941325	0.554758	0.762823	6249
PROTEIN_TYROSINE_PHOSPHATASE_ACTIVITY	53	-0.937522	0.554702	0.766381	2118
KINASE_ACTIVATOR_ACTIVITY	11	-0.925213	0.564706	0.792538	3631
CALCIUM_ION_TRANSMEMBRANE_TRANSPORTER_ACTIVITY	11	-0.923686	0.578544	0.790839	6391
COPPER_ION_BINDING	15	-0.921216	0.581081	0.791394	4781
SH3_DOMAIN_BINDING	15	-0.913232	0.573077	0.805987	4395
PROTEIN_HOMODIMERIZATION_ACTIVITY	120	-0.906909	0.696296	0.815813	4932
SERINE_TYPE_ENDOPEPTIDASE_INHIBITOR_ACTIVITY	24	-0.905605	0.591912	0.813592	8331
CYCLASE_ACTIVITY	11	-0.89107	0.586142	0.843764	4686
PHOSPHOLIPASE_A2_ACTIVITY	13	-0.891034	0.625247	0.838137	4840
ION_BINDING	267	-0.883183	0.825455	0.850926	4495
CASPASE_REGULATOR_ACTIVITY	14	-0.883081	0.61825	0.845539	1325
SEQUENCE_SPECIFIC_DNA_BINDING	58	-0.879793	0.685658	0.847502	2861
ACTIN_FILAMENT_BINDING	25	-0.863536	0.65666	0.878312	1998
CARBOXYPEPTIDASE_ACTIVITY	12	-0.857542	0.653409	0.885223	233
ENZYME_ACTIVATOR_ACTIVITY	124	-0.857314	0.797127	0.880123	3631
PHOSPHATASE_INHIBITOR_ACTIVITY	11	-0.848083	0.666667	0.893868	3727
PROTEIN_COMPLEX_BINDING	53	-0.840478	0.773946	0.903194	5020
COFACTOR_BINDING	22	-0.834994	0.687023	0.908537	5286
MONOVALENT_INORGANIC_CATION_TRANSMEMBRANE_TRANSPORTER_ACTIVITY	33	-0.818406	0.770492	0.934871	5761
OXIDOREDUCTASE_ACTIVITY_ACTING_ON_PEROXIDE_AS_ACCEPTOR	12	-0.814992	0.720974	0.935046	2533
PEPTIDE_BINDING	84	-0.791804	0.887681	0.969479	4622
STEROID_BINDING	18	-0.784395	0.791353	0.975587	247
CYTOCHROME_C_OXIDASE_ACTIVITY	13	-0.759924	0.788	1	2052
TELOMERIC_DNA_BINDING	10	-0.754846	0.776536	1	4313
STEROID_HORMONE_RECEPTOR_ACTIVITY	13	-0.753871	0.777778	1	2687
STEROL_BINDING	11	-0.75222	0.809901	0.997596	4018
OXIDOREDUCTASE_ACTIVITY_GO_0016705	36	-0.73958	0.891013	1	4646
OXIDOREDUCTASE_ACTIVITY_ACTING_ON_CH_OH_GROUP_OF_DONORS	64	-0.73577	0.936823	1	2859
GLUTATHIONE_TRANSFERASE_ACTIVITY	14	-0.729418	0.816206	1	387
UBIQUITIN_BINDING	11	-0.729101	0.84	1	4718
METALLOPEPTIDASE_ACTIVITY	49	-0.720939	0.929688	1	4354
TRANSFERASE_ACTIVITY_TRANSFERRING_PENTOSYL_GROUPS	20	-0.712827	0.911275	1	6329
SMAD_BINDING	12	-0.706887	0.870722	1	3205
PROTEIN_BINDING_BRIDGING	59	-0.697049	0.959075	1	7230
SMALL_CONJUGATING_PROTEIN_BINDING	12	-0.690666	0.882012	1	4718
TRANSCRIPTION_REPRESSOR_ACTIVITY	149	-0.664711	0.998185	1	4934
RHO_GTPASE_ACTIVATOR_ACTIVITY	19	-0.660575	0.932563	1	5429
CALMODULIN_BINDING	25	-0.642819	0.939623	1	8172
OXIDOREDUCTASE_ACTIVITY_GO_0016616	58	-0.640225	0.97619	1	6223
MOLECULAR_ADAPTOR_ACTIVITY	49	-0.639304	0.983486	1	5256
AMINE_TRANSMEMBRANE_TRANSPORTER_ACTIVITY	41	-0.622568	0.983929	1	7754
ARYLSULFATASE_ACTIVITY	12	-0.619668	0.937153	1	3827
ALDO_KETO_REDUCTASE_ACTIVITY	12	-0.606154	0.946746	1	5627
SH3_SH2_ADAPTOR_ACTIVITY	43	-0.595454	0.992322	1	6866
PROTEIN_KINASE_REGULATOR_ACTIVITY	39	-0.586438	0.992218	1	3631
HYDROLASE_ACTIVITY_ACTING_ON_CARBON_NITROGEN_NOT_PEPTIDEBONDSIN_LINEAR_AMIDES	21	-0.571428	0.986166	1	3751
OXIDOREDUCTASE_ACTIVITY_ACTING_ON_SULFUR_GROUP_OF_DONORS	10	-0.569637	0.969171	1	664
OXIDOREDUCTASE_ACTIVITY_ACTING_ON_NADH_OR_NADPH	25	-0.567887	0.976619	1	4779
PROTEIN_KINASE_INHIBITOR_ACTIVITY	24	-0.535739	0.984906	1	3397
L_AMINO_ACID_TRANSMEMBRANE_TRANSPORTER_ACTIVITY	17	-0.529033	0.983903	0.997045	7754
KINASE_INHIBITOR_ACTIVITY	25	-0.51774	0.996416	0.993479	3397
G_PROTEIN_COUPLED_RECEPTOR_PROTEIN_SIGNALING_PATHWAY	336	-2.24757	0	0.000951163	5153
DETECTION_OF_STIMULUS	47	-2.21332	0	0.000951163	5471
CYCLIC_NUCLEOTIDE_MEDIATED_SIGNALING	100	-2.11361	0	0.0045166	5153
G_PROTEIN_SIGNALING_COUPLED_TO_CYCLIC_NUCLEOTIDE_SECOND_MESSENGER	98	-2.08729	0	0.00387333	5153
POTASSIUM_ION_TRANSPORT	58	-2.08652	0	0.00349548	5881
EXCRETION	36	-2.05661	0	0.00405098	5027
REGULATION_OF_IMMUNE_RESPONSE	33	-2.04461	0	0.00461158	2079
INORGANIC_ANION_TRANSPORT	17	-2.01947	0	0.00709009	2106
ADENYLATE_CYCLASE_ACTIVATION	18	-2.01576	0	0.00641479	3449
G_PROTEIN_SIGNALING_ADENYLATE_CYCLASE_ACTIVATING_PATHWAY	24	-1.99469	0	0.00644626	3449
SECOND_MESSENGER_MEDIATED_SIGNALING	151	-1.97593	0	0.00762879	7424
RESPONSE_TO_BACTERIUM	30	-1.96841	0	0.0079452	5810
NEUROPEPTIDE_SIGNALING_PATHWAY	14	-1.93351	0	0.0118014	2628
DEFENSE_RESPONSE	256	-1.93099	0	0.0110981	5880
REGULATION_OF_MUSCLE_CONTRACTION	19	-1.92799	0.0017452	0.0108714	4881
CELLULAR_DEFENSE_RESPONSE	53	-1.92243	0	0.0114081	4717
DETECTION_OF_STIMULUS_INVOLVED_IN_SENSORY_PERCEPTION	21	-1.91214	0.00186567	0.0123438	4253
POSITIVE_REGULATION_OF_PEPTIDYL_TYROSINE_PHOSPHORYLATION	13	-1.9022	0	0.0132186	3035
REGULATION_OF_MULTICELLULAR_ORGANISMAL_PROCESS	149	-1.89984	0	0.0128337	4881
CAMP_MEDIATED_SIGNALING	63	-1.89808	0	0.0126854	4975
G_PROTEIN_SIGNALING_COUPLED_TO_CAMP_NUCLEOTIDE_SECOND_MESSENGER	62	-1.8947	0	0.0125877	4975
DETECTION_OF_CHEMICAL_STIMULUS	18	-1.88717	0	0.013648	4253
CELL_CELL_SIGNALING	401	-1.8774	0	0.0142801	5033
MONOVALENT_INORGANIC_CATION_TRANSPORT	94	-1.87114	0	0.0149	6690
REGULATION_OF_PEPTIDYL_TYROSINE_PHOSPHORYLATION	18	-1.86735	0	0.0148448	3035
GENERATION_OF_A_SIGNAL_INVOLVED_IN_CELL_CELL_SIGNALING	29	-1.86591	0.00188324	0.0146441	4794
INNATE_IMMUNE_RESPONSE	23	-1.86405	0	0.014428	3966
SYNAPTIC_TRANSMISSION	174	-1.85988	0	0.014465	7754
DEFENSE_RESPONSE_TO_BACTERIUM	24	-1.85207	0	0.0158688	5810
ANION_TRANSPORT	30	-1.83945	0.00183486	0.0178585	2807
METAL_ION_TRANSPORT	117	-1.83731	0	0.017713	5881
SKELETAL_DEVELOPMENT	101	-1.83552	0	0.017524	5195
POSITIVE_REGULATION_OF_IMMUNE_RESPONSE	29	-1.82088	0	0.019976	1963
REGULATION_OF_DEFENSE_RESPONSE	20	-1.81874	0.00363636	0.0199391	4428
TRANSMISSION_OF_NERVE_IMPULSE	189	-1.81835	0	0.0194529	7754
DETECTION_OF_EXTERNAL_STIMULUS	23	-1.80893	0.00369004	0.0212115	5471
STRIATED_MUSCLE_CONTRACTION_GO_0006941	14	-1.79551	0.00195695	0.0241655	5311
ION_TRANSPORT	184	-1.78235	0	0.0268513	5881
DEVELOPMENTAL_GROWTH	11	-1.76216	0.00381679	0.0325184	3524
TISSUE_DEVELOPMENT	135	-1.76069	0	0.0322098	5205
IMMUNE_RESPONSE	229	-1.75404	0	0.0333713	5848
EPIDERMIS_DEVELOPMENT	69	-1.75375	0	0.032717	3626
BEHAVIOR	151	-1.75296	0	0.0322546	5034
POSITIVE_REGULATION_OF_PROTEIN_AMINO_ACID_PHOSPHORYLATION	20	-1.75276	0.00982318	0.0315656	3035
REGULATION_OF_HORMONE_SECRETION	14	-1.74867	0.0094162	0.0322492	4794
CYTOKINE_BIOSYNTHETIC_PROCESS	40	-1.74733	0.00385356	0.0319688	4845
REGULATION_OF_CYTOKINE_BIOSYNTHETIC_PROCESS	37	-1.7274	0.00369686	0.039013	4845
NEUROLOGICAL_SYSTEM_PROCESS	379	-1.72362	0	0.0394719	5475
CELLULAR_MORPHOGENESIS_DURING_DIFFERENTIATION	49	-1.72223	0.00363636	0.0392982	4991
AXONOGENESIS	43	-1.72172	0	0.038745	5367
CYTOKINE_METABOLIC_PROCESS	41	-1.7193	0	0.0387622	4845
SENSORY_PERCEPTION_OF_TASTE	11	-1.71664	0.0130354	0.0389518	2854
PHOTOTRANSDUCTION	13	-1.70831	0.00604839	0.0415861	865
ECTODERM_DEVELOPMENT	78	-1.70558	0	0.0419637	3626
MUSCLE_DEVELOPMENT	93	-1.69432	0.00559702	0.0461172	4245
CYCLIC_NUCLEOTIDE_METABOLIC_PROCESS	11	-1.68614	0.0093985	0.049206	366
ANATOMICAL_STRUCTURE_MORPHOGENESIS	370	-1.68483	0	0.0489331	4991
DETECTION_OF_ABIOTIC_STIMULUS	19	-1.67878	0.0110294	0.0510013	6958
POSITIVE_REGULATION_OF_PHOSPHATE_METABOLIC_PROCESS	28	-1.66467	0.00371747	0.0569372	3035
CATION_TRANSPORT	147	-1.66209	0	0.0572815	5881
HORMONE_SECRETION	17	-1.66128	0.0112994	0.0567213	4794
REGULATION_OF_RESPONSE_TO_STIMULUS	59	-1.65866	0.00549451	0.0570061	4875
PEPTIDYL_TYROSINE_PHOSPHORYLATION	27	-1.65227	0.0203327	0.059555	3035
AXON_GUIDANCE	22	-1.65101	0.0130112	0.0594934	5367
GENERATION_OF_NEURONS	82	-1.6498	0	0.0591604	5519
KERATINOCYTE_DIFFERENTIATION	15	-1.6479	0.0112994	0.0595852	4030
IMMUNE_SYSTEM_PROCESS	322	-1.64786	0	0.0587106	5848
REGULATION_OF_RESPONSE_TO_EXTERNAL_STIMULUS	15	-1.64216	0.00598802	0.0607701	4875
FATTY_ACID_BETA_OXIDATION	11	-1.63703	0.0135659	0.0628834	1377
NEURON_DIFFERENTIATION	75	-1.63438	0.0104712	0.06357	5519
LOCOMOTORY_BEHAVIOR	94	-1.63366	0.00543478	0.0630859	2302
REGULATED_SECRETORY_PATHWAY	15	-1.6324	0.0216963	0.0629498	3923
ENDOTHELIAL_CELL_MIGRATION	11	-1.62872	0.0171103	0.0643234	5253
POSITIVE_REGULATION_OF_CELLULAR_PROTEIN_METABOLIC_PROCESS	71	-1.62127	0.00551471	0.0674786	3344
REGULATION_OF_TRANSPORT	66	-1.61973	0	0.0674707	5115
NEUROTRANSMITTER_SECRETION	13	-1.60917	0.0191939	0.0725208	6016
POSITIVE_REGULATION_OF_RESPONSE_TO_STIMULUS	41	-1.60683	0.0131332	0.0731387	4875
REGULATION_OF_IMMUNE_SYSTEM_PROCESS	66	-1.59525	0.00704225	0.0795394	2443
LEUKOCYTE_ACTIVATION	68	-1.58918	0.00746269	0.0826314	4874
TISSUE_REMODELING	30	-1.58902	0.0168539	0.0817078	5195
POSITIVE_REGULATION_OF_DEFENSE_RESPONSE	10	-1.58359	0.0316206	0.084153	1963
DIGESTION	43	-1.58291	0.00900901	0.0836137	3452
SENSORY_PERCEPTION_OF_CHEMICAL_STIMULUS	20	-1.57844	0.0231214	0.0856729	1557
ACTIVATION_OF_IMMUNE_RESPONSE	17	-1.57497	0.0367505	0.0871833	867
POSITIVE_REGULATION_OF_PHOSPHORYLATION	26	-1.57342	0.0250965	0.0873517	3035
IMMUNE_SYSTEM_DEVELOPMENT	78	-1.57335	0.00948767	0.0863701	5754
SKELETAL_MUSCLE_DEVELOPMENT	31	-1.57016	0.00743494	0.0879475	5979
HEMOPOIESIS	72	-1.56877	0.00556586	0.0878089	5754
NEGATIVE_REGULATION_OF_CYTOKINE_BIOSYNTHETIC_PROCESS	12	-1.56716	0.0273973	0.087746	4845
G_PROTEIN_SIGNALING_ADENYLATE_CYCLASE_INHIBITING_PATHWAY	10	-1.56584	0.0419048	0.0878509	4454
HEMOPOIETIC_OR_LYMPHOID_ORGAN_DEVELOPMENT	74	-1.56524	0.00904159	0.0872276	5754
REGULATION_OF_HEART_CONTRACTION	25	-1.56436	0.0189753	0.0868087	5299
NEGATIVE_REGULATION_OF_ANGIOGENESIS	13	-1.56428	0.0340909	0.0859165	8106
REGULATION_OF_BLOOD_PRESSURE	22	-1.5634	0.028	0.0854766	3539
SMOOTH_MUSCLE_CONTRACTION_GO_0006939	12	-1.55975	0.0376984	0.0869325	4349
EPITHELIAL_CELL_DIFFERENTIATION	10	-1.55966	0.0285714	0.086108	7197
BONE_REMODELING	29	-1.55686	0.0213592	0.0870452	5195
STRIATED_MUSCLE_DEVELOPMENT	40	-1.55526	0.00566038	0.0872847	5979
RESPONSE_TO_EXTERNAL_STIMULUS	306	-1.54861	0	0.0908212	6720
TYROSINE_PHOSPHORYLATION_OF_STAT_PROTEIN	13	-1.54828	0.0239852	0.0902046	2876
POSITIVE_REGULATION_OF_PROTEIN_MODIFICATION_PROCESS	29	-1.54685	0.0232558	0.0903559	3035
PEPTIDYL_TYROSINE_MODIFICATION	29	-1.54608	0.0305344	0.0900213	3035
PHAGOCYTOSIS	17	-1.54575	0.0426357	0.0893162	4738
CHEMICAL_HOMEOSTASIS	155	-1.54098	0.00189753	0.0915119	4861
CYTOKINE_PRODUCTION	72	-1.53719	0.0157171	0.0932096	4845
POSITIVE_REGULATION_OF_CYTOKINE_BIOSYNTHETIC_PROCESS	24	-1.53439	0.0153257	0.0945614	4403
POSITIVE_REGULATION_OF_MULTICELLULAR_ORGANISMAL_PROCESS	66	-1.53395	0.00723327	0.0940042	2741
LEUKOCYTE_DIFFERENTIATION	38	-1.52603	0.0150659	0.0989742	5754
INTERLEUKIN_8_PRODUCTION	12	-1.5256	0.0446602	0.0984219	4845
FEMALE_PREGNANCY	53	-1.52551	0.0127273	0.0975972	4989
CELL_ACTIVATION	75	-1.51896	0.010453	0.101406	4874
POSITIVE_REGULATION_OF_PROTEIN_METABOLIC_PROCESS	73	-1.51678	0.00720721	0.102042	3344
LYMPHOCYTE_DIFFERENTIATION	26	-1.51485	0.02	0.102505	5754
REGULATION_OF_PROTEIN_AMINO_ACID_PHOSPHORYLATION	30	-1.5145	0.032381	0.101888	3035
CALCIUM_ION_TRANSPORT	27	-1.50568	0.0354478	0.107608	6259
RESPONSE_TO_WOUNDING	185	-1.50434	0.00729927	0.107729	5253
SENSORY_PERCEPTION	190	-1.50333	0.00172117	0.107584	5394
POSITIVE_REGULATION_OF_IMMUNE_SYSTEM_PROCESS	51	-1.50326	0.0151229	0.10678	2443
ACTIN_FILAMENT_BASED_MOVEMENT	10	-1.50217	0.0556701	0.106819	1845
HEART_DEVELOPMENT	37	-1.49891	0.0285714	0.108626	4980
CDC42_PROTEIN_SIGNAL_TRANSDUCTION	12	-1.49417	0.0629921	0.111485	5429
LYMPHOCYTE_ACTIVATION	60	-1.49038	0.0204082	0.113434	4874
ORGAN_MORPHOGENESIS	143	-1.48802	0.00722022	0.114556	4980
NEGATIVE_REGULATION_OF_TRANSPORT	19	-1.48781	0.0428305	0.113774	1316
HUMORAL_IMMUNE_RESPONSE	31	-1.48548	0.0315985	0.114777	7371
POSITIVE_REGULATION_OF_DNA_METABOLIC_PROCESS	11	-1.48467	0.0598456	0.114505	3441
NEURITE_DEVELOPMENT	52	-1.47886	0.0235294	0.118337	4991
CELL_MATURATION	16	-1.47658	0.0646388	0.119311	8701
WOUND_HEALING	53	-1.47481	0.0094162	0.1197	5528
FEEDING_BEHAVIOR	24	-1.47078	0.0477137	0.122133	4687
INFLAMMATORY_RESPONSE	125	-1.47031	0.00718133	0.121577	4934
HEMOSTASIS	47	-1.46612	0.0241187	0.124223	5528
CELL_MATRIX_ADHESION	38	-1.46092	0.025	0.127466	5020
FATTY_ACID_OXIDATION	18	-1.46026	0.0711539	0.127098	1377
POSITIVE_REGULATION_OF_TRANSLATION	33	-1.45775	0.0529412	0.128077	4845
FEMALE_GAMETE_GENERATION	16	-1.44345	0.0732143	0.140042	2296
DEVELOPMENTAL_MATURATION	18	-1.432	0.0726577	0.149935	8701
CELL_SUBSTRATE_ADHESION	39	-1.42034	0.0557692	0.160124	5020
ION_HOMEOSTASIS	129	-1.41624	0.0130112	0.162949	4861
PHOSPHOINOSITIDE_MEDIATED_SIGNALING	48	-1.41249	0.0442804	0.165705	6921
SODIUM_ION_TRANSPORT	22	-1.40975	0.0825336	0.167033	5497
NEURON_DEVELOPMENT	60	-1.40775	0.0376984	0.167907	4991
IMMUNE_EFFECTOR_PROCESS	37	-1.40162	0.065764	0.173253	2326
NERVOUS_SYSTEM_DEVELOPMENT	378	-1.39611	0.00350877	0.177818	6197
HOMOPHILIC_CELL_ADHESION	16	-1.39431	0.099278	0.178378	4663
REGULATION_OF_CELL_MORPHOGENESIS	14	-1.39379	0.0975143	0.177718	7798
REGULATION_OF_BODY_FLUID_LEVELS	56	-1.38507	0.0460177	0.186502	5528
T_CELL_DIFFERENTIATION	15	-1.38305	0.0882918	0.187529	5272
CELL_RECOGNITION	17	-1.38062	0.10219	0.189091	6363
BLOOD_COAGULATION	42	-1.37943	0.0633397	0.189074	5528
NEUROGENESIS	92	-1.37589	0.0344168	0.192049	5519
CELL_CELL_ADHESION	83	-1.37477	0.0354478	0.192079	5191
HOMEOSTATIC_PROCESS	207	-1.37233	0.00859107	0.193411	4861
LIPID_HOMEOSTASIS	16	-1.36508	0.116959	0.200649	4671
REGULATION_OF_SYNAPSE_STRUCTURE_AND_ACTIVITY	11	-1.36378	0.104854	0.201027	4784
REGULATION_OF_CELL_SHAPE	13	-1.35927	0.0998152	0.20508	7798
MULTI_ORGANISM_PROCESS	160	-1.35202	0.0179211	0.212604	5880
G_PROTEIN_SIGNALING_COUPLED_TO_IP3_SECOND_MESSENGERPHOSPHOLIPASE_C_ACTIVATING	45	-1.35005	0.0678899	0.2137	7424
GLAND_DEVELOPMENT	12	-1.34595	0.112994	0.21746	5744
CALCIUM_MEDIATED_SIGNALING	16	-1.34101	0.116541	0.222227	849
T_CELL_ACTIVATION	44	-1.34091	0.0846154	0.220986	4874
COAGULATION	43	-1.3405	0.0892193	0.220177	5528
REGULATION_OF_G_PROTEIN_COUPLED_RECEPTOR_PROTEIN_SIGNALING_PATHWAY	23	-1.33615	0.119349	0.224226	4769
REGULATION_OF_TYROSINE_PHOSPHORYLATION_OF_STAT_PROTEIN	10	-1.33539	0.130354	0.223739	2876
CATION_HOMEOSTASIS	109	-1.33396	0.0461255	0.224069	4861
POSITIVE_REGULATION_OF_CELL_CYCLE	16	-1.33373	0.119772	0.22309	2195
REGULATION_OF_BIOLOGICAL_QUALITY	418	-1.32863	0.00672269	0.228463	4804
PHOTORECEPTOR_CELL_MAINTENANCE	10	-1.32862	0.142857	0.227109	2506
POSITIVE_REGULATION_OF_CELL_ADHESION	13	-1.32094	0.146067	0.236171	4875
REGULATION_OF_ENDOCYTOSIS	16	-1.3181	0.131481	0.238732	4875
NEGATIVE_REGULATION_OF_MULTICELLULAR_ORGANISMAL_PROCESS	30	-1.31748	0.0988806	0.238142	5196
CELLULAR_CATION_HOMEOSTASIS	106	-1.31666	0.0438757	0.237895	4861
B_CELL_ACTIVATION	20	-1.31147	0.131238	0.243221	4794
ACTIN_FILAMENT_BUNDLE_FORMATION	13	-1.31054	0.13924	0.243147	6075
POSITIVE_REGULATION_OF_CATALYTIC_ACTIVITY	163	-1.3086	0.0411215	0.244386	3617
REGULATION_OF_CELL_DIFFERENTIATION	59	-1.3048	0.0933099	0.248214	6628
CELLULAR_HOMEOSTASIS	147	-1.29843	0.03663	0.255646	4568
PHOSPHOLIPASE_C_ACTIVATION	14	-1.29655	0.15619	0.256827	1585
ADAPTIVE_IMMUNE_RESPONSE_GO_0002460	24	-1.29607	0.109615	0.256146	4537
NITROGEN_COMPOUND_CATABOLIC_PROCESS	28	-1.29512	0.137597	0.255968	5864
AMINE_CATABOLIC_PROCESS	26	-1.29418	0.121387	0.255855	5864
AMINO_ACID_CATABOLIC_PROCESS	24	-1.29364	0.139216	0.255157	5864
POSITIVE_REGULATION_OF_CELLULAR_METABOLIC_PROCESS	222	-1.29191	0.022807	0.256104	3604
PATTERN_SPECIFICATION_PROCESS	30	-1.28373	0.119093	0.26615	1614
OVULATION_CYCLE	14	-1.28153	0.168478	0.267774	620
REGULATION_OF_ANATOMICAL_STRUCTURE_MORPHOGENESIS	25	-1.2806	0.13806	0.267764	5473
NEGATIVE_REGULATION_OF_MYELOID_CELL_DIFFERENTIATION	10	-1.27995	0.16171	0.26729	5526
CALCIUM_INDEPENDENT_CELL_CELL_ADHESION	22	-1.27731	0.151456	0.269694	2285
ADAPTIVE_IMMUNE_RESPONSE	25	-1.27057	0.144762	0.278014	4537
INTERCELLULAR_JUNCTION_ASSEMBLY	11	-1.26631	0.183712	0.282902	7891
POSITIVE_REGULATION_OF_METABOLIC_PROCESS	229	-1.26204	0.0309278	0.287856	3604
INTERLEUKIN_8_BIOSYNTHETIC_PROCESS	10	-1.26096	0.166362	0.287922	4845
NEGATIVE_REGULATION_OF_INTRACELLULAR_TRANSPORT	10	-1.25955	0.173038	0.288399	4707
REGULATION_OF_JNK_CASCADE	12	-1.25579	0.191529	0.292381	4055
REGULATION_OF_MAPKKK_CASCADE	20	-1.25317	0.178309	0.295162	4055
APOPTOTIC_MITOCHONDRIAL_CHANGES	11	-1.24967	0.187732	0.299167	4395
EMBRYO_IMPLANTATION	14	-1.24706	0.209386	0.301791	351
GENERATION_OF_PRECURSOR_METABOLITES_AND_ENERGY	121	-1.24631	0.0723327	0.301541	6387
CARBOHYDRATE_TRANSPORT	19	-1.24254	0.18677	0.306023	1626
NEGATIVE_REGULATION_OF_RESPONSE_TO_STIMULUS	11	-1.24009	0.201521	0.308603	7197
INTERCELLULAR_JUNCTION_ASSEMBLY_AND_MAINTENANCE	13	-1.23826	0.207224	0.309987	7891
MORPHOGENESIS_OF_AN_EPITHELIUM	16	-1.23649	0.193727	0.311215	5191
REGULATION_OF_NEUROTRANSMITTER_LEVELS	24	-1.23576	0.161793	0.310907	3923
GLUCAN_METABOLIC_PROCESS	10	-1.23472	0.222445	0.31102	6188
DETECTION_OF_BIOTIC_STIMULUS	10	-1.23335	0.203488	0.311701	5471
ELECTRON_TRANSPORT_GO_0006118	51	-1.22135	0.134328	0.329644	7591
REGULATION_OF_PROTEIN_MODIFICATION_PROCESS	44	-1.21686	0.152294	0.335369	3035
GLUTAMATE_SIGNALING_PATHWAY	17	-1.2113	0.221612	0.343391	6872
SENSORY_ORGAN_DEVELOPMENT	14	-1.20746	0.236893	0.348203	5959
REGULATION_OF_SECRETION	40	-1.20097	0.182149	0.358455	4794
NEGATIVE_REGULATION_OF_CELL_DIFFERENTIATION	27	-1.20086	0.183333	0.356972	6628
REGULATION_OF_T_CELL_ACTIVATION	28	-1.20044	0.187377	0.356083	3344
REPRODUCTIVE_PROCESS	156	-1.18363	0.117202	0.385489	3603
RHO_PROTEIN_SIGNAL_TRANSDUCTION	38	-1.17984	0.210821	0.390977	5429
POSITIVE_REGULATION_OF_TRANSPORT	23	-1.17555	0.23062	0.397536	4738
POSITIVE_REGULATION_OF_CELLULAR_COMPONENT_ORGANIZATION_AND_BIOGENESIS	35	-1.17205	0.239923	0.402654	5473
RECEPTOR_MEDIATED_ENDOCYTOSIS	32	-1.16987	0.224206	0.405052	4996
POSITIVE_REGULATION_OF_MAP_KINASE_ACTIVITY	46	-1.16916	0.216165	0.404569	4540
ICOSANOID_METABOLIC_PROCESS	17	-1.16913	0.244186	0.40281	3478
ACTIN_FILAMENT_ORGANIZATION	24	-1.1669	0.231343	0.404974	3696
PROTEIN_AMINO_ACID_ADP_RIBOSYLATION	10	-1.16196	0.264766	0.41267	5458
POSITIVE_REGULATION_OF_EPITHELIAL_CELL_PROLIFERATION	10	-1.16168	0.285178	0.411381	1236
PROTEIN_HOMOOLIGOMERIZATION	22	-1.15931	0.274102	0.414234	3014
BRAIN_DEVELOPMENT	50	-1.15873	0.209738	0.413529	6197
RESPONSE_TO_OTHER_ORGANISM	81	-1.15531	0.216117	0.418672	5810
MALE_GONAD_DEVELOPMENT	12	-1.15384	0.288641	0.41989	1534
REGULATION_OF_MYELOID_CELL_DIFFERENTIATION	19	-1.15041	0.263736	0.424837	5704
CELL_PROJECTION_BIOGENESIS	25	-1.14621	0.240076	0.431302	5473
PRODUCTION_OF_MOLECULAR_MEDIATOR_OF_IMMUNE_RESPONSE	12	-1.14266	0.308738	0.43679	3215
REGULATION_OF_MEMBRANE_POTENTIAL	15	-1.14072	0.285714	0.43883	4114
B_CELL_DIFFERENTIATION	12	-1.1356	0.288201	0.447057	5754
REGULATION_OF_IMMUNE_EFFECTOR_PROCESS	15	-1.12962	0.296959	0.457497	2326
NEGATIVE_REGULATION_OF_SECRETION	13	-1.12902	0.302419	0.456782	3215
DI___TRI_VALENT_INORGANIC_CATION_TRANSPORT	32	-1.12864	0.269091	0.455544	6259
XENOBIOTIC_METABOLIC_PROCESS	11	-1.12402	0.324952	0.463378	7279
REGULATION_OF_LYMPHOCYTE_ACTIVATION	34	-1.12203	0.276243	0.465764	3344
CELL_MIGRATION	96	-1.12112	0.234676	0.465657	6071
RESPONSE_TO_CHEMICAL_STIMULUS	310	-1.11966	0.156584	0.46689	4569
ENZYME_LINKED_RECEPTOR_PROTEIN_SIGNALING_PATHWAY	140	-1.11346	0.207885	0.478512	3631
REGULATION_OF_PHOSPHORYLATION	49	-1.11028	0.275591	0.483513	3035
TRANSMEMBRANE_RECEPTOR_PROTEIN_TYROSINE_KINASE_SIGNALING_PATHWAY	83	-1.10362	0.268156	0.496254	6160
INTERFERON_GAMMA_PRODUCTION	14	-1.10334	0.32973	0.494869	4794
POSITIVE_REGULATION_OF_HYDROLASE_ACTIVITY	55	-1.09771	0.296763	0.505277	3617
POSITIVE_REGULATION_OF_CELL_DIFFERENTIATION	25	-1.09681	0.327651	0.5052	6496
NEGATIVE_REGULATION_OF_CELLULAR_PROTEIN_METABOLIC_PROCESS	45	-1.09443	0.286585	0.508681	4845
NEGATIVE_REGULATION_OF_HYDROLASE_ACTIVITY	14	-1.09301	0.342912	0.50995	4753
REGULATION_OF_ANGIOGENESIS	26	-1.09277	0.317554	0.508351	8106
RHYTHMIC_PROCESS	29	-1.09127	0.285988	0.509857	3539
REGULATION_OF_INTERFERON_GAMMA_BIOSYNTHETIC_PROCESS	11	-1.0821	0.382576	0.529217	4794
RESPONSE_TO_LIGHT_STIMULUS	45	-1.07902	0.326493	0.534201	5456
MYOBLAST_DIFFERENTIATION	17	-1.07516	0.358349	0.541245	5979
TRANSFORMING_GROWTH_FACTOR_BETA_RECEPTOR_SIGNALING_PATHWAY	36	-1.06955	0.349421	0.552408	3581
REGULATION_OF_CELL_PROLIFERATION	305	-1.06317	0.263451	0.565477	5084
POSITIVE_REGULATION_OF_CELL_PROLIFERATION	149	-1.06262	0.298535	0.564694	5084
POLYSACCHARIDE_METABOLIC_PROCESS	18	-1.06179	0.370998	0.564569	6188
JNK_CASCADE	46	-1.05769	0.337545	0.57256	4540
CYTOKINE_AND_CHEMOKINE_MEDIATED_SIGNALING_PATHWAY	23	-1.05175	0.377982	0.585052	4199
CELLULAR_POLYSACCHARIDE_METABOLIC_PROCESS	16	-1.04941	0.394687	0.588688	6188
POSITIVE_REGULATION_OF_NUCLEOBASENUCLEOSIDENUCLEOTIDE_AND_NUCLEIC_ACID_METABOLIC_PROCESS	150	-1.04612	0.340074	0.5947	2635
NEGATIVE_REGULATION_OF_PROTEIN_METABOLIC_PROCESS	48	-1.04568	0.350093	0.593519	4845
PROTEOGLYCAN_METABOLIC_PROCESS	21	-1.04469	0.394059	0.593776	6534
REGULATION_OF_CELLULAR_PROTEIN_METABOLIC_PROCESS	160	-1.04369	0.341727	0.593881	3581
TUBE_MORPHOGENESIS	14	-1.03636	0.38574	0.609907	5903
MAPKKK_CASCADE_GO_0000165	103	-1.03586	0.336449	0.60904	4540
NEGATIVE_REGULATION_OF_CYTOSKELETON_ORGANIZATION_AND_BIOGENESIS	11	-1.03524	0.411531	0.608325	1998
MYELOID_LEUKOCYTE_DIFFERENTIATION	15	-1.03382	0.418468	0.609627	5473
ACTIVATION_OF_MAPK_ACTIVITY	40	-1.03184	0.378928	0.612169	4540
POSITIVE_REGULATION_OF_MAPKKK_CASCADE	11	-1.02946	0.415094	0.615637	4055
ACTIN_FILAMENT_BASED_PROCESS	114	-1.02815	0.39548	0.616402	4932
REGULATION_OF_CATALYTIC_ACTIVITY	273	-1.02314	0.377425	0.626562	3617
REGULATION_OF_CYTOKINE_PRODUCTION	25	-1.02155	0.40107	0.62837	4539
MAINTENANCE_OF_LOCALIZATION	21	-1.02089	0.425612	0.627864	4175
POSITIVE_REGULATION_OF_TRANSCRIPTION	140	-1.01891	0.408929	0.630313	3580
FOCAL_ADHESION_FORMATION	10	-1.01728	0.421569	0.631912	3809
STRESS_ACTIVATED_PROTEIN_KINASE_SIGNALING_PATHWAY	48	-1.01567	0.418647	0.633421	4540
TUBE_DEVELOPMENT	17	-1.01481	0.436823	0.633316	5191
REGULATION_OF_CYTOKINE_SECRETION	16	-1.01451	0.434545	0.631719	4707
COFACTOR_CATABOLIC_PROCESS	10	-1.01358	0.463196	0.631577	2265
NEGATIVE_REGULATION_OF_CELL_PROLIFERATION	153	-1.012	0.417423	0.633227	4468
POSITIVE_REGULATION_OF_CYTOKINE_PRODUCTION	15	-1.01115	0.436255	0.633178	2741
CYTOKINE_SECRETION	18	-1.00584	0.468284	0.644379	4707
ENERGY_RESERVE_METABOLIC_PROCESS	15	-1.00175	0.461977	0.65277	3604
POSITIVE_REGULATION_OF_LYMPHOCYTE_ACTIVATION	24	-0.99952	0.446927	0.656165	2443
REGULATION_OF_HYDROLASE_ACTIVITY	79	-0.99702	0.453629	0.659963	2995
REGULATION_OF_PROTEIN_METABOLIC_PROCESS	171	-0.996298	0.453358	0.65954	3581
TRIACYLGLYCEROL_METABOLIC_PROCESS	10	-0.995189	0.459813	0.660091	1823
CYTOPLASM_ORGANIZATION_AND_BIOGENESIS	15	-0.994937	0.474806	0.658422	7891
REGULATION_OF_MAP_KINASE_ACTIVITY	66	-0.9946	0.473779	0.65695	4769
RESPONSE_TO_XENOBIOTIC_STIMULUS	12	-0.989517	0.469667	0.667629	7279
POSITIVE_REGULATION_OF_T_CELL_ACTIVATION	21	-0.982416	0.480734	0.682755	2443
GROWTH	77	-0.98039	0.508539	0.685756	4784
GLUTAMINE_FAMILY_AMINO_ACID_METABOLIC_PROCESS	13	-0.980036	0.492063	0.684404	617
POSITIVE_REGULATION_OF_SECRETION	20	-0.97938	0.486989	0.683765	4794
SYNAPTOGENESIS	18	-0.97827	0.49434	0.684207	8168
POSITIVE_REGULATION_OF_CYTOSKELETON_ORGANIZATION_AND_BIOGENESIS	10	-0.975511	0.48381	0.68907	3189
REGULATION_OF_ACTION_POTENTIAL	17	-0.969385	0.491054	0.702087	4784
RESPONSE_TO_TOXIN	10	-0.95699	0.515464	0.732074	2995
ESTABLISHMENT_AND_OR_MAINTENANCE_OF_CELL_POLARITY	19	-0.949864	0.538606	0.74839	2681
REGULATION_OF_SMALL_GTPASE_MEDIATED_SIGNAL_TRANSDUCTION	23	-0.949727	0.539048	0.746232	5429
INTERFERON_GAMMA_BIOSYNTHETIC_PROCESS	12	-0.947653	0.520833	0.748965	4794
REGULATION_OF_GROWTH	58	-0.94441	0.574906	0.754537	4784
REPRODUCTION	251	-0.943009	0.627417	0.755521	4989
REGULATION_OF_RHO_PROTEIN_SIGNAL_TRANSDUCTION	14	-0.942907	0.549372	0.753276	5429
NEGATIVE_REGULATION_OF_CATALYTIC_ACTIVITY	68	-0.941888	0.555556	0.753546	5196
CELL_FATE_COMMITMENT	11	-0.937975	0.54649	0.761155	5272
RESPONSE_TO_RADIATION	59	-0.931394	0.555963	0.775263	5488
RAS_PROTEIN_SIGNAL_TRANSDUCTION	66	-0.931387	0.583955	0.772753	6372
REGULATION_OF_PROTEIN_IMPORT_INTO_NUCLEUS	15	-0.928025	0.563851	0.778742	4845
CENTRAL_NERVOUS_SYSTEM_DEVELOPMENT	119	-0.927033	0.643657	0.778568	6403
REGULATION_OF_VIRAL_REPRODUCTION	12	-0.925696	0.546931	0.779535	2326
GLYCOSPHINGOLIPID_METABOLIC_PROCESS	12	-0.925429	0.5625	0.777636	917
REGULATION_OF_INTRACELLULAR_TRANSPORT	24	-0.921341	0.575419	0.785678	5115
REGULATION_OF_MOLECULAR_FUNCTION	320	-0.916721	0.755853	0.794819	3617
APOPTOTIC_PROGRAM	60	-0.916018	0.628846	0.794075	3617
RESPONSE_TO_NUTRIENT_LEVELS	29	-0.912463	0.600382	0.800604	7878
MONOCARBOXYLIC_ACID_METABOLIC_PROCESS	86	-0.908992	0.677481	0.806831	1939
MUSCLE_CELL_DIFFERENTIATION	22	-0.906555	0.611111	0.810465	1915
REGULATION_OF_RAS_PROTEIN_SIGNAL_TRANSDUCTION	19	-0.902252	0.624088	0.818408	5429
REGIONALIZATION	15	-0.900595	0.598246	0.819801	4447
NEGATIVE_REGULATION_OF_TRANSLATION	23	-0.897932	0.61982	0.823504	4845
POSITIVE_REGULATION_OF_ANGIOGENESIS	10	-0.896035	0.592381	0.825603	7082
SYNAPSE_ORGANIZATION_AND_BIOGENESIS	23	-0.895602	0.611554	0.824011	4784
MYELOID_CELL_DIFFERENTIATION	35	-0.894886	0.652727	0.823234	5704
LIPID_CATABOLIC_PROCESS	38	-0.893899	0.640927	0.823137	3222
POSITIVE_REGULATION_OF_CELL_MIGRATION	10	-0.89373	0.616279	0.820991	5690
CELLULAR_LIPID_CATABOLIC_PROCESS	35	-0.893602	0.640074	0.818739	1377
POSITIVE_REGULATION_OF_CASPASE_ACTIVITY	30	-0.890307	0.641791	0.823911	3617
REGULATION_OF_AXONOGENESIS	10	-0.88687	0.618497	0.829661	4784
EXTRACELLULAR_STRUCTURE_ORGANIZATION_AND_BIOGENESIS	30	-0.886278	0.629921	0.828448	8168
POSITIVE_REGULATION_OF_TRANSFERASE_ACTIVITY	85	-0.881766	0.717602	0.836236	4540
ENERGY_DERIVATION_BY_OXIDATION_OF_ORGANIC_COMPOUNDS	36	-0.872539	0.674766	0.854783	3604
SUPEROXIDE_METABOLIC_PROCESS	10	-0.872402	0.635674	0.852528	3931
NEGATIVE_REGULATION_OF_CELLULAR_BIOSYNTHETIC_PROCESS	29	-0.870698	0.67037	0.853579	4845
REGULATION_OF_CELL_MIGRATION	28	-0.87046	0.693309	0.851528	5690
NEGATIVE_REGULATION_OF_BIOSYNTHETIC_PROCESS	30	-0.863113	0.673624	0.864968	4845
POSITIVE_REGULATION_OF_DEVELOPMENTAL_PROCESS	217	-0.854992	0.883303	0.87986	6529
REGULATION_OF_JAK_STAT_CASCADE	12	-0.848639	0.68985	0.890402	2876
REGULATION_OF_NEUROGENESIS	14	-0.839045	0.709677	0.90714	4784
SPHINGOID_METABOLIC_PROCESS	10	-0.836739	0.678373	0.909015	1839
ACTIN_CYTOSKELETON_ORGANIZATION_AND_BIOGENESIS	104	-0.834779	0.843352	0.910073	4428
DNA_DAMAGE_RESPONSESIGNAL_TRANSDUCTION_RESULTING_IN_INDUCTION_OF_APOPTOSIS	15	-0.834721	0.707317	0.907524	5433
NEGATIVE_REGULATION_OF_PHOSPHATE_METABOLIC_PROCESS	13	-0.83413	0.673704	0.906045	8134
OXYGEN_AND_REACTIVE_OXYGEN_SPECIES_METABOLIC_PROCESS	20	-0.833653	0.700935	0.904232	5036
POSITIVE_REGULATION_OF_TRANSCRIPTIONDNA_DEPENDENT	117	-0.82591	0.875666	0.916387	2476
RESPONSE_TO_HYPOXIA	28	-0.822241	0.754352	0.920593	2893
NEGATIVE_REGULATION_OF_TRANSCRIPTION	180	-0.821856	0.925046	0.918669	4845
VITAMIN_METABOLIC_PROCESS	17	-0.812251	0.734406	0.933051	317
RESPIRATORY_GASEOUS_EXCHANGE	14	-0.805828	0.725714	0.941426	4915
LEUKOCYTE_CHEMOTAXIS	13	-0.805398	0.742633	0.939437	4537
REGULATION_OF_TRANSFORMING_GROWTH_FACTOR_BETA_RECEPTOR_SIGNALING_PATHWAY	14	-0.802228	0.756506	0.942095	4539
VITAMIN_TRANSPORT	13	-0.797257	0.733083	0.947583	4511
NEGATIVE_REGULATION_OF_CELLULAR_COMPONENT_ORGANIZATION_AND_BIOGENESIS	28	-0.796139	0.826336	0.946553	1998
RESPONSE_TO_EXTRACELLULAR_STIMULUS	33	-0.795527	0.808929	0.944826	7878
T_CELL_PROLIFERATION	19	-0.785663	0.790323	0.95741	3966
POSITIVE_REGULATION_OF_T_CELL_PROLIFERATION	13	-0.773261	0.754286	0.973104	2443
REGULATION_OF_RHO_GTPASE_ACTIVITY	10	-0.77051	0.761252	0.974478	5429
RESPONSE_TO_NUTRIENT	17	-0.76719	0.785847	0.976299	8271
BODY_FLUID_SECRETION	10	-0.766741	0.784553	0.974171	3196
CIRCADIAN_RHYTHM	14	-0.765348	0.778626	0.973328	3539
LEARNING_AND_OR_MEMORY	14	-0.763761	0.797349	0.972772	4784
NEGATIVE_REGULATION_OF_GROWTH	40	-0.761505	0.859649	0.97311	4784
HISTONE_MODIFICATION	21	-0.760864	0.833948	0.971288	3751
INDUCTION_OF_APOPTOSIS_BY_EXTRACELLULAR_SIGNALS	26	-0.759847	0.823105	0.969897	3318
NEGATIVE_REGULATION_OF_TRANSCRIPTION_DNA_DEPENDENT	127	-0.759679	0.959484	0.967461	4805
EPIDERMAL_GROWTH_FACTOR_RECEPTOR_SIGNALING_PATHWAY	22	-0.757766	0.839768	0.967225	5861
REGULATION_OF_ACTIN_POLYMERIZATION_AND_OR_DEPOLYMERIZATION	12	-0.757514	0.803002	0.964951	4175
NEGATIVE_REGULATION_OF_RNA_METABOLIC_PROCESS	129	-0.756363	0.976321	0.963768	4805
SMALL_GTPASE_MEDIATED_SIGNAL_TRANSDUCTION	89	-0.753726	0.938104	0.964299	5607
AEROBIC_RESPIRATION	14	-0.750171	0.805769	0.966143	6669
POSITIVE_REGULATION_OF_TRANSCRIPTION_FACTOR_ACTIVITY	23	-0.741903	0.828678	0.97353	6115
NEGATIVE_REGULATION_OF_IMMUNE_SYSTEM_PROCESS	13	-0.738494	0.826004	0.974878	5196
EMBRYONIC_MORPHOGENESIS	17	-0.736989	0.823529	0.973923	5932
JAK_STAT_CASCADE	31	-0.734916	0.911111	0.973686	3219
ANGIOGENESIS	47	-0.734822	0.919266	0.971187	7197
SPERM_MOTILITY	11	-0.733247	0.795993	0.970301	7609
NEGATIVE_REGULATION_OF_TRANSCRIPTION_FROM_RNA_POLYMERASE_II_PROMOTER	82	-0.731338	0.975746	0.969687	4805
SEXUAL_REPRODUCTION	128	-0.731303	0.983271	0.967151	4281
REGULATION_OF_ACTIN_FILAMENT_LENGTH	13	-0.718973	0.839552	0.977368	4175
COVALENT_CHROMATIN_MODIFICATION	22	-0.717016	0.883848	0.976618	3751
STEROID_METABOLIC_PROCESS	71	-0.714845	0.967914	0.976047	5064
RESPONSE_TO_STEROID_HORMONE_STIMULUS	11	-0.712612	0.867816	0.975545	4671
ACTIVATION_OF_NF_KAPPAB_TRANSCRIPTION_FACTOR	17	-0.708476	0.883269	0.976867	6115
NEGATIVE_REGULATION_OF_MAP_KINASE_ACTIVITY	17	-0.707442	0.885496	0.975295	5970
CELLULAR_RESPONSE_TO_NUTRIENT_LEVELS	10	-0.701915	0.850379	0.977601	5997
RNA_ELONGATION	10	-0.701067	0.853612	0.975761	2778
REGULATION_OF_RAS_GTPASE_ACTIVITY	11	-0.696783	0.867537	0.976993	5429
GLUCOSE_CATABOLIC_PROCESS	11	-0.695937	0.876	0.975209	4621
ACUTE_INFLAMMATORY_RESPONSE	11	-0.693033	0.867562	0.975028	2879
INACTIVATION_OF_MAPK_ACTIVITY	14	-0.691633	0.889764	0.973684	5970
HEME_BIOSYNTHETIC_PROCESS	10	-0.691392	0.853107	0.97136	227
GLUCOSE_METABOLIC_PROCESS	28	-0.679645	0.94291	0.977863	2389
PROTEIN_OLIGOMERIZATION	40	-0.677883	0.953398	0.976592	3014
NEGATIVE_REGULATION_OF_PHOSPHORYLATION	12	-0.670087	0.917148	0.979248	8830
COFACTOR_TRANSPORT	11	-0.659954	0.905838	0.983052	4511
DEFENSE_RESPONSE_TO_VIRUS	12	-0.634376	0.914773	0.99469	7188
CARBOHYDRATE_CATABOLIC_PROCESS	24	-0.627893	0.958498	0.995201	6773
AMINO_ACID_DERIVATIVE_METABOLIC_PROCESS	23	-0.624772	0.946768	0.994049	1962
GAMETE_GENERATION	105	-0.620343	1	0.993526	4083
PROTEIN_TETRAMERIZATION	14	-0.607508	0.949814	0.996425	6818
GENE_SILENCING	10	-0.607139	0.941948	0.994058	663
VACUOLE_ORGANIZATION_AND_BIOGENESIS	12	-0.604844	0.920455	0.992434	3018
LYSOSOME_ORGANIZATION_AND_BIOGENESIS	11	-0.585769	0.955078	0.996414	3018
INTERLEUKIN_1_SECRETION	10	-0.574654	0.955684	0.997119	6749
PERIPHERAL_NERVOUS_SYSTEM_DEVELOPMENT	12	-0.574224	0.959924	0.994787	8793
DNA_MODIFICATION	11	-0.56352	0.963391	0.995115	7462
NEUTRAL_AMINO_ACID_TRANSPORT	10	-0.553255	0.960302	0.994797	7746
CELLULAR_CARBOHYDRATE_CATABOLIC_PROCESS	23	-0.552351	0.988615	0.99255	6773
REGULATION_OF_LIPID_METABOLIC_PROCESS	12	-0.526175	0.987061	0.994602	8532
HOMEOSTASIS_OF_NUMBER_OF_CELLS	20	-0.433141	1	0.999114	794

## Sheet: Skin_down in RC disease
NAME	SIZE	NES	NOM p-val	FDR q-val	RANK AT MAX
INTEGRATOR_COMPLEX	13	-1.94289	0	0.0289832	1557
MICROTUBULE_CYTOSKELETON	149	-1.92602	0	0.0197188	4791
MICROTUBULE_ASSOCIATED_COMPLEX	47	-1.89439	0	0.0203206	2814
PEROXISOME	46	-1.84171	0.00179211	0.0330224	3196
MICROBODY	46	-1.82856	0.0018797	0.0315023	3196
CHROMOSOMEPERICENTRIC_REGION	31	-1.71907	0.00186567	0.0930378	4628
CONDENSED_CHROMOSOME	33	-1.71343	0	0.0856843	5345
DNA_DIRECTED_RNA_POLYMERASEII_HOLOENZYME	66	-1.71117	0	0.0782502	3246
KINETOCHORE	25	-1.6866	0.00731261	0.0895298	3380
NUCLEAR_PORE	31	-1.67424	0.00376648	0.0912248	2068
U12_DEPENDENT_SPLICEOSOME	11	-1.66869	0.0141414	0.0871367	650
NUCLEAR_REPLICATION_FORK	10	-1.6672	0.00809717	0.0807292	4961
LEADING_EDGE	47	-1.66039	0.00344234	0.0791227	3727
MEMBRANE_COAT	17	-1.65558	0.0205224	0.0775056	1475
CYTOSKELETAL_PART	232	-1.63483	0	0.089109	4108
CHROMOSOME	122	-1.63029	0.00164474	0.0868299	4633
REPLICATION_FORK	18	-1.62457	0.0162749	0.0860155	4961
COATED_VESICLE_MEMBRANE	17	-1.61804	0.0127737	0.0867372	1475
COATED_MEMBRANE	17	-1.61409	0.014652	0.0837104	1475
PORE_COMPLEX	36	-1.61363	0.00922509	0.079863	2068
MICROTUBULE_ORGANIZING_CENTER	64	-1.56885	0.0034904	0.111914	3063
VESICLE_COAT	16	-1.5633	0.0333952	0.111701	1475
MICROBODY_PART	14	-1.56262	0.0314342	0.107308	987
GOLGI_APPARATUS_PART	99	-1.53838	0.00671141	0.125319	2382
NUCLEAR_ENVELOPE	69	-1.53799	0.0115132	0.120786	2947
PEROXISOMAL_PART	14	-1.52938	0.0247619	0.124516	987
NUCLEAR_MEMBRANE	49	-1.52592	0.018797	0.123192	2068
CYTOSKELETON	360	-1.52099	0	0.123635	4179
SPINDLE	39	-1.51705	0.02	0.123756	5574
CHROMOSOMAL_PART	96	-1.5167	0.00172712	0.120011	4633
MICROBODY_MEMBRANE	13	-1.51039	0.0490196	0.121223	987
PEROXISOMAL_MEMBRANE	13	-1.50789	0.0500928	0.119536	987
NUCLEOPLASM_PART	209	-1.50373	0.00478469	0.119269	3280
HETEROGENEOUS_NUCLEAR_RIBONUCLEOPROTEIN_COMPLEX	14	-1.48618	0.0513308	0.131586	839
NUCLEOPLASM	276	-1.47403	0	0.139123	3458
ENDOMEMBRANE_SYSTEM	215	-1.47199	0.0015873	0.136971	2620
ORGANELLE_LUMEN	453	-1.46968	0	0.135134	3593
MEMBRANE_ENCLOSED_LUMEN	453	-1.4661	0	0.135192	3593
CENTROSOME	55	-1.46192	0.0157618	0.135616	3675
ORGANELLE_MEMBRANE	292	-1.44933	0.00305344	0.144445	2165
CELL_CORTEX	39	-1.43104	0.0431655	0.158618	3648
UBIQUITIN_LIGASE_COMPLEX	26	-1.43098	0.0504673	0.154928	3973
GOLGI_APPARATUS	224	-1.42406	0.00653595	0.158704	2458
ENDOCYTIC_VESICLE	14	-1.41453	0.0805501	0.164931	1475
NUCLEAR_LUMEN	383	-1.41322	0.00298507	0.162676	3458
CYTOPLASMIC_VESICLE	119	-1.41315	0.0102389	0.159242	1785
LAMELLIPODIUM	25	-1.40486	0.0689655	0.164277	3010
NUCLEAR_MEMBRANE_PART	42	-1.4011	0.05	0.164964	2068
SPINDLE_MICROTUBULE	16	-1.37759	0.108007	0.188413	5574
CYTOPLASMIC_MEMBRANE_BOUND_VESICLE	115	-1.37612	0.0297203	0.186529	2046
CYTOSOL	203	-1.37324	0.0126984	0.185784	3513
VESICLE	124	-1.36284	0.0165563	0.195297	1785
ACTIN_CYTOSKELETON	129	-1.35632	0.0233723	0.199459	4076
MEMBRANE_BOUND_VESICLE	117	-1.34539	0.0310881	0.208452	1785
RUFFLE	31	-1.33106	0.100539	0.223616	3727
SPLICEOSOME	50	-1.32907	0.0854545	0.222115	3903
MICROTUBULE_ORGANIZING_CENTER_PART	19	-1.32331	0.115242	0.225737	4080
CYTOPLASMIC_VESICLE_MEMBRANE	28	-1.32251	0.106884	0.222818	1475
ENVELOPE	161	-1.317	0.0263158	0.225406	2947
COATED_VESICLE	47	-1.30768	0.088015	0.234356	2046
CYTOPLASMIC_VESICLE_PART	28	-1.30711	0.0996241	0.231128	1475
NUCLEAR_UBIQUITIN_LIGASE_COMPLEX	11	-1.30416	0.161355	0.231431	3973
VESICLE_MEMBRANE	30	-1.29626	0.117967	0.237844	1475
ORGANELLE_ENVELOPE	161	-1.28881	0.056701	0.243567	2947
NUCLEAR_MATRIX	12	-1.2842	0.172023	0.246147	5131
DNA_DIRECTED_RNA_POLYMERASEII_CORE_COMPLEX	13	-1.28184	0.166976	0.245471	2984
ORGANELLAR_SMALL_RIBOSOMAL_SUBUNIT	11	-1.26895	0.185255	0.260146	4353
MITOCHONDRIAL_SMALL_RIBOSOMAL_SUBUNIT	11	-1.26718	0.175781	0.259157	4353
TRANS_GOLGI_NETWORK	21	-1.2607	0.168224	0.264234	3740
GOLGI_MEMBRANE	44	-1.2565	0.143357	0.265803	2382
DNA_DIRECTED_RNA_POLYMERASE_COMPLEX	18	-1.25573	0.14684	0.263242	2984
KINESIN_COMPLEX	14	-1.24937	0.203455	0.268246	4755
NUCLEAR_DNA_DIRECTED_RNA_POLYMERASE_COMPLEX	18	-1.23191	0.211881	0.29154	2984
SMALL_RIBOSOMAL_SUBUNIT	11	-1.23034	0.205534	0.290038	4353
MITOCHONDRIAL_OUTER_MEMBRANE	18	-1.22397	0.204771	0.296021	4112
RNA_POLYMERASE_COMPLEX	18	-1.22074	0.196226	0.296779	2984
NUCLEOLAR_PART	18	-1.20597	0.219378	0.315023	4797
GOLGI_ASSOCIATED_VESICLE	29	-1.19629	0.214425	0.325957	1349
NUCLEAR_CHROMOSOME	53	-1.18762	0.187726	0.336263	5177
SITE_OF_POLARIZED_GROWTH	11	-1.17548	0.259117	0.35286	5764
MICROTUBULE	32	-1.17509	0.228464	0.34919	5574
MITOCHONDRION	332	-1.15365	0.101669	0.382555	4001
CELL_PROJECTION	106	-1.15085	0.185619	0.383177	3727
MITOCHONDRIAL_MATRIX	46	-1.14403	0.228723	0.391052	5589
MITOCHONDRIAL_LUMEN	46	-1.13878	0.261818	0.395872	5589
ACTIN_FILAMENT	18	-1.1326	0.29588	0.402229	3648
CONDENSED_NUCLEAR_CHROMOSOME	18	-1.11752	0.297349	0.425389	6278
MEDIATOR_COMPLEX	18	-1.11365	0.300781	0.427981	1977
CELL_MATRIX_JUNCTION	18	-1.11213	0.294118	0.426044	3778
RIBONUCLEOPROTEIN_COMPLEX	142	-1.10145	0.230384	0.442825	2607
SPINDLE_POLE	18	-1.10093	0.329365	0.438904	6348
TRANSCRIPTION_FACTOR_COMPLEX	88	-1.08013	0.301887	0.47588	4230
CELL_CORTEX_PART	24	-1.07656	0.357834	0.477677	3513
MITOCHONDRIAL_PART	138	-1.07284	0.291803	0.480069	4217
NUCLEOLUS	125	-1.05534	0.327332	0.513038	3443
CORTICAL_ACTIN_CYTOSKELETON	13	-1.00447	0.479323	0.622721	5292
MITOCHONDRIAL_MEMBRANE_PART	49	-0.980657	0.477359	0.673911	1561
ANCHORED_TO_PLASMA_MEMBRANE	13	-0.978142	0.479924	0.673329	154
ORGANELLE_OUTER_MEMBRANE	24	-0.97358	0.494565	0.677574	3464
OUTER_MEMBRANE	25	-0.956959	0.498141	0.71141	3464
ANCHORED_TO_MEMBRANE	13	-0.95446	0.534137	0.71009	154
PERINUCLEAR_REGION_OF_CYTOPLASM	54	-0.936241	0.548885	0.749563	2359
NUCLEAR_CHROMOSOME_PART	34	-0.926456	0.593985	0.766199	5177
GROWTH_CONE	10	-0.926429	0.559454	0.758896	5764
CLATHRIN_COATED_VESICLE	37	-0.920955	0.58047	0.765021	2046
PROTEASOME_COMPLEX	23	-0.91738	0.579051	0.766108	2053
MITOCHONDRIAL_RESPIRATORY_CHAIN	22	-0.916974	0.573055	0.759874	4752
MITOCHONDRIAL_ENVELOPE	93	-0.906699	0.672978	0.776843	1907
TRANSPORT_VESICLE	33	-0.899118	0.607914	0.787073	5386
CELL_SOMA	10	-0.892924	0.638623	0.794339	6852
ER_GOLGI_INTERMEDIATE_COMPARTMENT	23	-0.887103	0.612595	0.800517	2963
SYNAPTIC_VESICLE	15	-0.882163	0.616731	0.804966	2046
NUCLEAR_BODY	32	-0.871244	0.669173	0.822037	3280
ENDOPLASMIC_RETICULUM_MEMBRANE	84	-0.86444	0.753448	0.828744	2620
CHROMATIN	35	-0.848559	0.705467	0.854038	4546
NADH_DEHYDROGENASE_COMPLEX	14	-0.83884	0.674721	0.865333	3482
MITOCHONDRIAL_RESPIRATORY_CHAIN_COMPLEX_I	14	-0.835246	0.674632	0.864563	3482
MITOCHONDRIAL_MEMBRANE	82	-0.834886	0.804089	0.857896	1907
ENDOPLASMIC_RETICULUM_PART	95	-0.833048	0.806563	0.854455	2620
NUCLEAR_ENVELOPE_ENDOPLASMIC_RETICULUM_NETWORK	93	-0.825252	0.840871	0.861548	2620
RESPIRATORY_CHAIN_COMPLEX_I	14	-0.818912	0.719925	0.865416	3482
MYOSIN_COMPLEX	16	-0.817123	0.736162	0.86152	48
MICROVILLUS	11	-0.815829	0.734104	0.85678	2677
DENDRITE	16	-0.797883	0.748571	0.878393	19
CHROMATIN_REMODELING_COMPLEX	17	-0.785476	0.779026	0.88996	2874
BASEMENT_MEMBRANE	37	-0.783653	0.842593	0.88559	421
CYTOSOLIC_PART	22	-0.777134	0.795181	0.887344	224
CORTICAL_CYTOSKELETON	20	-0.75671	0.812386	0.905737	612
MITOCHONDRIAL_RIBOSOME	22	-0.732656	0.850277	0.925851	4353
GOLGI_STACK	13	-0.730385	0.825	0.920968	199
ORGANELLAR_RIBOSOME	22	-0.718619	0.897921	0.925699	4353
INTEGRAL_TO_GOLGI_MEMBRANE	10	-0.659119	0.888454	0.963458	6536
HISTONE_DEACETYLASE_COMPLEX	20	-0.64769	0.943715	0.962894	3935
OLIGOSACCHARYL_TRANSFERASE_COMPLEX	10	-0.504915	0.975904	0.994477	4139
BRCA1-ASSOCIATED GENOME SURVEILLANCE COMPLEX (BASC)	16	-2.09405	0	0.000891156	1499
MISMATCH REPAIR	23	-2.01951	0	0.00244647	3243
VALINE, LEUCINE AND ISOLEUCINE DEGRADATION	43	-1.87808	0	0.0190758	2639
NUCLEAR PORE COMPLEX	39	-1.81801	0.00180832	0.0305594	2518
DNA REPLICATION	36	-1.81418	0	0.025746	5564
UBIQUITIN MEDIATED PROTEOLYSIS	137	-1.79295	0	0.0273452	3546
RIBOSOME BIOGENESIS IN EUKARYOTES	74	-1.78469	0	0.0260698	3235
LEUCINE DEGRADATION, LEUCINE => ACETOACETATE + ACETYL-COA	12	-1.77726	0.00560748	0.0249889	776
FANCONI ANEMIA PATHWAY	50	-1.77475	0.00178571	0.0229523	4963
ASCORBATE BIOSYNTHESIS, ANIMALS, GLUCOSE-1P => ASCORBATE	23	-1.73091	0.00948767	0.0338288	4182
LYSINE DEGRADATION, LYSINE => SACCHAROPINE => ACETOACETYL-COA	11	-1.7214	0.0019305	0.0345007	5253
LYSINE DEGRADATION	48	-1.7178	0	0.0331994	3189
BILE ACID BIOSYNTHESIS, CHOLESTEROL => CHOLATE	12	-1.71594	0.013834	0.0311509	2265
BACTERIAL INVASION OF EPITHELIAL CELLS	70	-1.69272	0	0.0361086	4477
APC-C COMPLEX	14	-1.67488	0.0227704	0.041243	4025
AMINOACYL-TRNA BIOSYNTHESIS, EUKARYOTES	36	-1.67046	0.00707965	0.0404669	2865
HOMOLOGOUS RECOMBINATION	26	-1.66389	0.0161002	0.0409714	5598
CITRATE CYCLE, SECOND CARBON OXIDATION, 2-OXOGLUTARATE => OXALOACETATE	14	-1.6301	0.019305	0.0537248	4217
AMINOACYL-TRNA BIOSYNTHESIS	39	-1.62779	0.00364964	0.0520531	3636
RNA TRANSPORT	151	-1.58562	0.00156495	0.0755876	3449
PENTOSE AND GLUCURONATE INTERCONVERSIONS	33	-1.58358	0.0145985	0.0737233	4182
ASCORBATE AND ALDARATE METABOLISM	26	-1.56304	0.0300885	0.0847148	4182
PROPANOATE METABOLISM	32	-1.54775	0.020979	0.0937583	3236
BETA-OXIDATION	12	-1.53194	0.0354478	0.101992	4542
MRNA SURVEILLANCE PATHWAY	87	-1.52947	0.0053286	0.0996469	1457
COPII COMPLEX	11	-1.52503	0.026	0.0987237	3060
CELL CYCLE	124	-1.50498	0	0.11206	4498
BASAL TRANSCRIPTION FACTORS	43	-1.49499	0.0103806	0.117043	1814
HOLO-TFIIH COMPLEX	10	-1.47147	0.0627451	0.135776	4202
BUTANOATE METABOLISM	28	-1.44539	0.045372	0.158789	1965
NADH DEHYDROGENASE (UBIQUINONE) FE-S PROTEIN-FLAVOPROTEIN COMPLEX, MITOCHONDRIA	11	-1.42202	0.0778443	0.184025	3594
PROTEASOME, 19S REGULATORY PARTICLE (PA700)	17	-1.41032	0.0695825	0.193833	2053
PRIMARY BILE ACID BIOSYNTHESIS	17	-1.40178	0.0955056	0.199102	2265
NUCLEOTIDE EXCISION REPAIR	44	-1.39996	0.0485981	0.19568	4961
NADH DEHYDROGENASE (UBIQUINONE) 1 BETA SUBCOMPLEX	13	-1.34755	0.137931	0.268794	1873
METHIONINE SALVAGE PATHWAY	11	-1.34595	0.120792	0.26399	5525
TERPENOID BACKBONE BIOSYNTHESIS	21	-1.33148	0.110487	0.282423	2538
SALMONELLA INFECTION	81	-1.3284	0.0780985	0.280169	4076
VASOPRESSIN-REGULATED WATER REABSORPTION	45	-1.32749	0.0649819	0.274384	2268
NON-HOMOLOGOUS END-JOINING	13	-1.32339	0.152416	0.274707	3777
CITRATE CYCLE (TCA CYCLE)	30	-1.32123	0.106796	0.271872	1749
SELENOCOMPOUND METABOLISM	17	-1.32067	0.10757	0.266324	3636
ENDOMETRIAL CANCER	52	-1.29207	0.0956848	0.311767	2900
SHIGELLOSIS	61	-1.28706	0.113274	0.314859	4076
GLYCOSAMINOGLYCAN BIOSYNTHESIS, HEPARAN SULFATE BACKBONE	10	-1.28409	0.167897	0.312813	2731
NADH DEHYDROGENASE (UBIQUINONE) 1 ALPHA SUBCOMPLEX	15	-1.28009	0.1639	0.313592	1510
TRYPTOPHAN METABOLISM	39	-1.27768	0.111111	0.3116	3095
RNA POLYMERASE	30	-1.27552	0.123636	0.308815	3982
UBIQUINONE AND OTHER TERPENOID-QUINONE BIOSYNTHESIS	10	-1.26678	0.170543	0.318446	2096
COLORECTAL CANCER	62	-1.25603	0.104972	0.332169	1834
PYRIMIDINE METABOLISM	100	-1.22113	0.0946644	0.399016	3789
BETA-ALANINE METABOLISM	29	-1.21777	0.179048	0.398689	2133
HUNTINGTON'S DISEASE	174	-1.21412	0.0834671	0.399174	3797
INOSITOL PHOSPHATE METABOLISM, PI=> PIP2 => INS(1,4,5)P3 => INS(1,3,4,5)P4	22	-1.20616	0.195341	0.4103	5512
PENTOSE PHOSPHATE PATHWAY (PENTOSE PHOSPHATE CYCLE)	12	-1.18723	0.250951	0.446737	953
GLYOXYLATE AND DICARBOXYLATE METABOLISM	24	-1.17338	0.226619	0.471502	2639
SPLICEOSOME, 35S U5-SNRNP	33	-1.16809	0.223684	0.476944	2638
PYRIMIDINE RIBONUCLEOTIDE BIOSYNTHESIS, UMP => UDP-UTP,CDP/CTP	11	-1.15122	0.295455	0.511429	1880
PHOSPHATIDYLINOSITOL SIGNALING SYSTEM	81	-1.13453	0.222408	0.547284	4599
STARCH AND SUCROSE METABOLISM	50	-1.12947	0.249104	0.552685	4459
PATHOGENIC ESCHERICHIA COLI INFECTION	52	-1.11475	0.269949	0.584104	5726
SPLICEOSOME, U4-U6.U5 TRI-SNRNP	29	-1.10726	0.299296	0.596287	1777
GLYCOSYLPHOSPHATIDYLINOSITOL(GPI)-ANCHOR BIOSYNTHESIS	25	-1.0955	0.321083	0.620577	3164
FA CORE COMPLEX	10	-1.08968	0.361493	0.627507	4963
PURINE METABOLISM	163	-1.08253	0.261637	0.638114	4157
GLIOMA	65	-1.07777	0.314236	0.642248	2124
PARKINSON'S DISEASE	114	-1.07064	0.313253	0.653478	3683
TASTE TRANSDUCTION	50	-1.0623	0.336252	0.668706	2711
RENAL CELL CARCINOMA	70	-1.06014	0.337638	0.665495	2287
SNARE INTERACTIONS IN VESICULAR TRANSPORT	35	-1.05919	0.359699	0.658372	3278
REGULATION OF ACTIN CYTOSKELETON	211	-1.03771	0.336991	0.711523	4375
NON-SMALL CELL LUNG CANCER	53	-1.03665	0.363148	0.704693	2900
PANCREATIC CANCER	70	-1.03175	0.387037	0.710109	2900
RNA POLYMERASE II, EUKARYOTES	14	-1.02067	0.425287	0.7345	3982
ADENINE RIBONUCLEOTIDE BIOSYNTHESIS, IMP => ADP,ATP	17	-1.00836	0.444653	0.762349	2739
ERBB SIGNALING PATHWAY	87	-0.99344	0.461947	0.799482	2900
APOPTOSIS	85	-0.992455	0.465517	0.792457	2900
BER COMPLEX	10	-0.968966	0.482546	0.855351	4145
GUANINE RIBONUCLEOTIDE BIOSYNTHESIS IMP => GDP,GTP	13	-0.965157	0.524851	0.856651	1793
ADHERENS JUNCTION	72	-0.961701	0.503413	0.85639	1656
AMINO SUGAR AND NUCLEOTIDE SUGAR METABOLISM	48	-0.954413	0.539286	0.868028	3202
ALCOHOLISM	167	-0.953319	0.55573	0.861029	5839
O-GLYCAN BIOSYNTHESIS, MUCIN TYPE CORE	26	-0.951029	0.527204	0.857443	3568
VIRAL CARCINOGENESIS	197	-0.946152	0.591935	0.862146	4530
PROTEASOME	41	-0.942508	0.545455	0.863165	2335
ALANINE, ASPARTATE AND GLUTAMATE METABOLISM	32	-0.938796	0.557621	0.864121	2933
DRUG METABOLISM - CYTOCHROME P450	69	-0.935883	0.577818	0.862847	5076
REGULATION OF AUTOPHAGY	33	-0.922297	0.585821	0.893638	3365
FOLATE BIOSYNTHESIS	14	-0.916787	0.583497	0.900045	935
FATTY ACID METABOLISM	42	-0.910167	0.620072	0.909579	3402
PROTEIN PROCESSING IN ENDOPLASMIC RETICULUM	161	-0.907836	0.675896	0.906175	3662
NEUROTROPHIN SIGNALING PATHWAY	120	-0.900097	0.70418	0.918565	3950
MTOR SIGNALING PATHWAY	63	-0.896051	0.657244	0.920432	3416
EPSTEIN-BARR VIRUS INFECTION	188	-0.894177	0.741042	0.915607	3020
INOSITOL PHOSPHATE METABOLISM	61	-0.893839	0.663732	0.906971	1754
N-GLYCAN PRECURSOR BIOSYNTHESIS	14	-0.891606	0.603083	0.903668	1651
ENDOCYTOSIS	196	-0.889405	0.762481	0.900158	2724
RENIN-ANGIOTENSIN SYSTEM	17	-0.884164	0.6	0.905783	983
PROSTATE CANCER	89	-0.882136	0.704467	0.901955	2900
PYRUVATE METABOLISM	40	-0.87436	0.682883	0.912719	2133
FOCAL ADHESION	201	-0.871844	0.809904	0.910313	4387
PORPHYRIN AND CHLOROPHYLL METABOLISM	42	-0.869055	0.669659	0.90846	4841
PROTEIN EXPORT	23	-0.865798	0.665362	0.907451	2553
SULFUR RELAY SYSTEM	10	-0.860222	0.656311	0.912063	87
SULFUR METABOLISM	12	-0.855175	0.632296	0.915233	1483
INSULIN SIGNALING PATHWAY	137	-0.848048	0.823825	0.923769	2124
ABC TRANSPORTERS	42	-0.845264	0.734432	0.921589	2875
ALZHEIMER'S DISEASE	158	-0.842543	0.863924	0.91937	3698
CYSTEINE AND METHIONINE METABOLISM	35	-0.841502	0.757092	0.913284	5536
OTHER GLYCAN DEGRADATION	16	-0.839542	0.695255	0.90899	5731
THYROID CANCER	28	-0.836718	0.721804	0.906788	2873
CHEMICAL CARCINOGENESIS	77	-0.819855	0.817259	0.931544	5076
ONE CARBON POOL BY FOLATE	19	-0.813011	0.706865	0.936573	935
AMYOTROPHIC LATERAL SCLEROSIS (ALS)	51	-0.786552	0.836489	0.974721	4472
RNA POLYMERASE I, EUKARYOTES	11	-0.785339	0.750487	0.968227	4797
FATTY ACID ELONGATION	22	-0.775156	0.791103	0.976157	3485
GNRH SIGNALING PATHWAY	92	-0.774771	0.905158	0.968394	1475
SPLICEOSOME, U2-SNRNP	20	-0.759849	0.809338	0.980715	2475
LONG-TERM POTENTIATION	69	-0.748366	0.912587	0.987128	4140
EXOSOME, EUKARYOTES	10	-0.729805	0.824324	0.998941	1760
OLFACTORY TRANSDUCTION	375	-0.702658	1	1	6119
METABOLISM OF XENOBIOTICS BY CYTOCHROME P450	77	-0.696638	0.976868	1	5076
N-GLYCAN BIOSYNTHESIS	49	-0.69473	0.961538	1	3266
RIBOFLAVIN METABOLISM	12	-0.690104	0.868472	1	3566
MUCIN TYPE O-GLYCAN BIOSYNTHESIS	30	-0.687273	0.926335	0.993964	4727
GLYCOSAMINOGLYCAN DEGRADATION	19	-0.686209	0.878193	0.986852	5504
GLYCOSAMINOGLYCAN BIOSYNTHESIS - HEPARAN SULFATE	26	-0.678025	0.926199	0.983975	1071
FC EPSILON RI SIGNALING PATHWAY	69	-0.668747	0.990809	0.98121	3964
ARGININE AND PROLINE METABOLISM	55	-0.600194	0.987109	0.998826	3215
TYROSINE METABOLISM	39	-0.5394	0.998211	1	3168
C5 ISOPRENOID BIOSYNTHESIS, MEVALONATE PATHWAY	10	-0.4834	0.984762	0.997779	16358
DNA_HELICASE_ACTIVITY	25	-1.91342	0.00188324	0.0617929	2890
UBIQUITIN_PROTEIN_LIGASE_ACTIVITY	49	-1.84782	0	0.0739132	1501
PHOSPHATASE_BINDING	13	-1.82104	0.00380228	0.0699445	2251
SINGLE_STRANDED_DNA_BINDING	34	-1.81301	0.00176367	0.0588832	5078
LIGASE_ACTIVITY_FORMING_CARBON_NITROGEN_BONDS	68	-1.80246	0	0.0547582	2613
SMALL_CONJUGATING_PROTEIN_LIGASE_ACTIVITY	51	-1.79098	0	0.0509662	1501
SMALL_PROTEIN_CONJUGATING_ENZYME_ACTIVITY	52	-1.77307	0.00357143	0.0548231	1501
LIGASE_ACTIVITY	96	-1.75347	0	0.0600946	2613
PROTEIN_METHYLTRANSFERASE_ACTIVITY	14	-1.70875	0.00840336	0.0923275	1700
ACID_AMINO_ACID_LIGASE_ACTIVITY	57	-1.69383	0.0017452	0.0980393	1501
PROTEIN_C_TERMINUS_BINDING	73	-1.68431	0.0017331	0.0982649	2874
RNA_SPLICING_FACTOR_ACTIVITYTRANSESTERIFICATION_MECHANISM	18	-1.67112	0.0114723	0.10328	3743
DOUBLE_STRANDED_DNA_BINDING	32	-1.66649	0.0149533	0.100052	3813
MOTOR_ACTIVITY	28	-1.65984	0.0114723	0.0994401	4755
MICROTUBULE_BINDING	33	-1.64945	0.00377358	0.101646	4080
MICROTUBULE_MOTOR_ACTIVITY	16	-1.64591	0.0114943	0.098002	4755
NF_KAPPAB_BINDING	11	-1.64155	0.0208729	0.0964056	1612
STRUCTURE_SPECIFIC_DNA_BINDING	55	-1.64012	0.00700525	0.0927824	5131
HELICASE_ACTIVITY	49	-1.63927	0.00932836	0.0884472	2890
NUCLEOBASENUCLEOSIDENUCLEOTIDE_KINASE_ACTIVITY	25	-1.62227	0.0165138	0.0989887	4871
PROTEIN_COMPLEX_BINDING	53	-1.61538	0.00725953	0.0995461	1753
DRUG_BINDING	16	-1.61153	0.00567108	0.0981646	2453
GUANYL_NUCLEOTIDE_EXCHANGE_FACTOR_ACTIVITY	46	-1.60451	0.00519931	0.100776	4907
PHOSPHOTRANSFERASE_ACTIVITY_PHOSPHATE_GROUP_AS_ACCEPTOR	18	-1.59568	0.0215686	0.104456	5418
NUCLEOTIDE_KINASE_ACTIVITY	13	-1.58686	0.0268595	0.108351	5418
RHO_GUANYL_NUCLEOTIDE_EXCHANGE_FACTOR_ACTIVITY	12	-1.58546	0.0281955	0.105672	4907
CYTOSKELETAL_PROTEIN_BINDING	159	-1.58525	0.00169492	0.101936	4325
DNA_DEPENDENT_ATPASE_ACTIVITY	22	-1.57629	0.0269784	0.105254	2890
RAS_GTPASE_ACTIVATOR_ACTIVITY	29	-1.5751	0.0319549	0.102717	4694
NUCLEOTIDYLTRANSFERASE_ACTIVITY	47	-1.57143	0.0116732	0.101985	3591
RAS_GUANYL_NUCLEOTIDE_EXCHANGE_FACTOR_ACTIVITY	19	-1.57013	0.0280899	0.0995657	4907
PROTEIN_PHOSPHATASE_BINDING	10	-1.56131	0.0325203	0.103048	1176
ACTIN_BINDING	76	-1.5474	0.0121107	0.111849	4276
HISTONE_METHYLTRANSFERASE_ACTIVITY	11	-1.52316	0.0607843	0.131847	1700
THIOLESTER_HYDROLASE_ACTIVITY	16	-1.5022	0.0409683	0.149527	6228
THYROID_HORMONE_RECEPTOR_BINDING	17	-1.48037	0.0416667	0.169194	915
RIBONUCLEOPROTEIN_BINDING	12	-1.45832	0.0642023	0.192534	731
TRANSFERASE_ACTIVITY_TRANSFERRING_ALKYL_OR_ARYLOTHER_THAN_METHYLGROUPS	29	-1.45174	0.0493601	0.195362	4562
PROTEIN_KINASE_BINDING	62	-1.43441	0.0375671	0.21366	2216
NUCLEOTIDE_BINDING	218	-1.42968	0.00480769	0.214418	4650
PURINE_NUCLEOTIDE_BINDING	205	-1.41545	0.00164474	0.229471	3332
CHAPERONE_BINDING	12	-1.40924	0.0986965	0.232622	2081
ADP_BINDING	11	-1.3977	0.0955166	0.246584	3648
ADENYL_NUCLEOTIDE_BINDING	166	-1.39564	0.0161812	0.24402	4650
DAMAGED_DNA_BINDING	21	-1.39507	0.0790441	0.239453	2339
ACTIN_FILAMENT_BINDING	25	-1.39495	0.0739372	0.234454	4193
PURINE_RIBONUCLEOTIDE_BINDING	199	-1.39269	0.00953895	0.232712	3332
SMALL_GTPASE_REGULATOR_ACTIVITY	67	-1.39066	0.0459559	0.230751	4473
ADENYL_RIBONUCLEOTIDE_BINDING	160	-1.38863	0.0195759	0.228847	4650
OXIDOREDUCTASE_ACTIVITY_ACTING_ON_SULFUR_GROUP_OF_DONORS	10	-1.38724	0.104478	0.226345	285
ATP_BINDING	153	-1.38153	0.0132013	0.23059	4650
SMALL_CONJUGATING_PROTEIN_SPECIFIC_PROTEASE_ACTIVITY	10	-1.37923	0.104743	0.22974	5718
TUBULIN_BINDING	47	-1.37862	0.0623886	0.226072	4080
ATPASE_ACTIVITY	108	-1.36632	0.0383275	0.239645	3652
PROTEIN_SERINE_THREONINE_KINASE_ACTIVITY	201	-1.3613	0.0161551	0.242504	4375
GENERAL_RNA_POLYMERASE_II_TRANSCRIPTION_FACTOR_ACTIVITY	32	-1.35789	0.0882353	0.24351	4230
CYSTEINE_TYPE_PEPTIDASE_ACTIVITY	54	-1.35279	0.0502693	0.246117	2840
S_ADENOSYLMETHIONINE_DEPENDENT_METHYLTRANSFERASE_ACTIVITY	23	-1.32325	0.124542	0.287818	2766
DNA_DIRECTED_DNA_POLYMERASE_ACTIVITY	14	-1.3185	0.13834	0.290546	4770
COENZYME_BINDING	16	-1.31417	0.130996	0.293064	3990
NUCLEOSIDE_TRIPHOSPHATASE_ACTIVITY	207	-1.31351	0.023511	0.289339	3652
LIGASE_ACTIVITY_FORMING_CARBON_OXYGEN_BONDS	13	-1.31172	0.145251	0.287668	303
KINASE_ACTIVATOR_ACTIVITY	11	-1.30132	0.153374	0.300195	341
RAS_GTPASE_BINDING	25	-1.29485	0.111732	0.306061	2677
KINASE_BINDING	69	-1.29261	0.0822898	0.305404	2216
ENZYME_BINDING	176	-1.29038	0.0328947	0.304568	2677
HYDROLASE_ACTIVITY_ACTING_ON_ACID_ANHYDRIDES	223	-1.27503	0.0342679	0.327519	3652
GTPASE_BINDING	34	-1.27203	0.135849	0.328268	1117
GTPASE_REGULATOR_ACTIVITY	125	-1.266	0.0652921	0.334493	4907
RNA_BINDING	253	-1.24477	0.0453834	0.37048	2100
HISTONE_DEACETYLASE_BINDING	10	-1.24439	0.218924	0.366045	1354
INOSITOL_OR_PHOSPHATIDYLINOSITOL_KINASE_ACTIVITY	18	-1.23254	0.172794	0.384156	5938
PYROPHOSPHATASE_ACTIVITY	221	-1.22705	0.0631912	0.389926	3652
OXIDOREDUCTASE_ACTIVITY_ACTING_ON_THE_ALDEHYDE_OR_OXO_GROUP_OF_DONORS	22	-1.22684	0.179856	0.38497	2753
PROTEIN_PHOSPHATASE_TYPE_2A_REGULATOR_ACTIVITY	13	-1.22259	0.204	0.388093	1457
TRANSFERASE_ACTIVITY_TRANSFERRING_PHOSPHORUS_CONTAINING_GROUPS	417	-1.20151	0.046875	0.424383	4797
ATP_DEPENDENT_DNA_HELICASE_ACTIVITY	11	-1.20068	0.254545	0.420755	2801
UBIQUITIN_BINDING	11	-1.19939	0.259481	0.417897	515
ENDORIBONUCLEASE_ACTIVITY	13	-1.19792	0.228963	0.415353	609
SIGNAL_SEQUENCE_BINDING	15	-1.19447	0.238372	0.41738	2361
MAGNESIUM_ION_BINDING	60	-1.19223	0.185249	0.416833	2444
ELECTRON_CARRIER_ACTIVITY	77	-1.18933	0.170854	0.417947	3482
PHOSPHATASE_REGULATOR_ACTIVITY	25	-1.18692	0.20438	0.4181	1693
ENZYME_ACTIVATOR_ACTIVITY	124	-1.18408	0.167513	0.418796	1897
METHYLTRANSFERASE_ACTIVITY	36	-1.17053	0.209945	0.442646	2766
SINGLE_STRANDED_RNA_BINDING	13	-1.16544	0.288344	0.448719	839
SMALL_CONJUGATING_PROTEIN_BINDING	12	-1.1639	0.259332	0.44684	515
ENDONUCLEASE_ACTIVITY_GO_0016893	11	-1.14912	0.289272	0.473901	609
ENDONUCLEASE_ACTIVITY	25	-1.14867	0.2603	0.469507	609
TRANSFERASE_ACTIVITY_TRANSFERRING_ONE_CARBON_GROUPS	37	-1.14551	0.268116	0.471273	2766
RHO_GTPASE_ACTIVATOR_ACTIVITY	19	-1.13919	0.265378	0.479197	5722
SMALL_GTPASE_BINDING	33	-1.13812	0.257299	0.476253	2677
PHOSPHOINOSITIDE_BINDING	20	-1.13481	0.276265	0.47883	5722
CHROMATIN_BINDING	32	-1.12432	0.287293	0.496415	4633
CARBOXY_LYASE_ACTIVITY	14	-1.1238	0.304924	0.492426	5314
ENZYME_REGULATOR_ACTIVITY	320	-1.10313	0.193084	0.535207	2098
HORMONE_BINDING	13	-1.09482	0.335938	0.548995	513
OXIDOREDUCTASE_ACTIVITY_ACTING_ON_NADH_OR_NADPH	25	-1.09397	0.311567	0.545453	3482
MRNA_BINDING	23	-1.08586	0.338889	0.55986	1905
ACETYLGALACTOSAMINYLTRANSFERASE_ACTIVITY	12	-1.08476	0.35283	0.556765	3568
NUCLEAR_HORMONE_RECEPTOR_BINDING	27	-1.07723	0.346225	0.569762	915
PROTEIN_N_TERMINUS_BINDING	36	-1.06967	0.366492	0.58287	3593
HORMONE_RECEPTOR_BINDING	28	-1.0671	0.382456	0.583943	915
KINASE_ACTIVITY	362	-1.06167	0.277198	0.591648	4650
GTP_BINDING	43	-1.0606	0.340074	0.588894	3166
RNA_HELICASE_ACTIVITY	22	-1.05935	0.379439	0.586195	3295
DNA_POLYMERASE_ACTIVITY	18	-1.05067	0.372881	0.602143	4770
NUCLEASE_ACTIVITY	55	-1.04959	0.359347	0.599381	3243
OXIDOREDUCTASE_ACTIVITY_ACTING_ON_THE_CH_CH_GROUP_OF_DONORS	23	-1.04351	0.410909	0.608858	4217
RNA_POLYMERASE_ACTIVITY	16	-1.03943	0.40239	0.613728	2984
GUANYL_NUCLEOTIDE_BINDING	44	-1.0364	0.390158	0.615626	3166
SH3_DOMAIN_BINDING	15	-1.03059	0.410853	0.62499	4018
GTPASE_ACTIVATOR_ACTIVITY	60	-1.0298	0.40388	0.621254	4694
AMINOPEPTIDASE_ACTIVITY	14	-1.02879	0.417476	0.618361	2485
HYDROLASE_ACTIVITY_ACTING_ON_ESTER_BONDS	267	-1.01871	0.396947	0.637371	3735
MAP_KINASE_KINASE_KINASE_ACTIVITY	10	-1.01118	0.457364	0.649991	4347
ATPASE_ACTIVITY_COUPLED	90	-1.00856	0.459504	0.650704	3652
GTPASE_ACTIVITY	98	-1.00524	0.430743	0.653644	3376
ATP_DEPENDENT_HELICASE_ACTIVITY	26	-0.994652	0.458955	0.67474	3295
GLUTATHIONE_TRANSFERASE_ACTIVITY	14	-0.990679	0.471015	0.67945	5076
INTEGRIN_BINDING	29	-0.977726	0.484266	0.706277	1729
PHOSPHOTRANSFERASE_ACTIVITY_ALCOHOL_GROUP_AS_ACCEPTOR	328	-0.971979	0.563528	0.715387	3358
STEROID_DEHYDROGENASE_ACTIVITY_ACTING_ON_THE_CH_OH_GROUP_OF_DONORSNAD_OR_NADP_AS_ACCEPTOR	10	-0.962656	0.500949	0.733287	289
PHOSPHORIC_MONOESTER_HYDROLASE_ACTIVITY	110	-0.955942	0.56564	0.744617	3735
RIBONUCLEASE_ACTIVITY	25	-0.955734	0.514286	0.739136	2330
KINASE_REGULATOR_ACTIVITY	45	-0.954299	0.52993	0.736817	341
OXIDOREDUCTASE_ACTIVITY_ACTING_ON_THE_CH_NH_GROUP_OF_DONORS	10	-0.947729	0.515564	0.747078	4429
OXIDOREDUCTASE_ACTIVITY_ACTING_ON_THE_ALDEHYDE_OR_OXO_GROUP_OF_DONORSNAD_OR_NADP_AS_ACCEPTOR	16	-0.936615	0.54159	0.768637	2753
PEPTIDE_BINDING	84	-0.928167	0.609375	0.783662	2659
COFACTOR_BINDING	22	-0.920255	0.580827	0.796963	4080
PROTEIN_DIMERIZATION_ACTIVITY	178	-0.919893	0.680135	0.791818	4112
OXIDOREDUCTASE_ACTIVITY_ACTING_ON_CH_OH_GROUP_OF_DONORS	64	-0.917235	0.610294	0.792343	4055
OXIDOREDUCTASE_ACTIVITY	285	-0.912715	0.733333	0.797112	3492
PROTEIN_TRANSPORTER_ACTIVITY	14	-0.912239	0.569892	0.79232	5437
UNFOLDED_PROTEIN_BINDING	40	-0.904462	0.624776	0.805381	3573
STEROID_DEHYDROGENASE_ACTIVITY	11	-0.896822	0.583174	0.817737	289
3_5_EXONUCLEASE_ACTIVITY	13	-0.893438	0.618774	0.819503	3134
OXIDOREDUCTASE_ACTIVITY_ACTING_ON_PEROXIDE_AS_ACCEPTOR	12	-0.885189	0.582543	0.832429	2697
INSULIN_LIKE_GROWTH_FACTOR_RECEPTOR_BINDING	10	-0.884228	0.619433	0.82855	1753
ORGANIC_ANION_TRANSMEMBRANE_TRANSPORTER_ACTIVITY	10	-0.882706	0.607495	0.826171	3836
HYDROLASE_ACTIVITY_ACTING_ON_GLYCOSYL_BONDS	44	-0.882447	0.674419	0.820953	1769
IDENTICAL_PROTEIN_BINDING	299	-0.870499	0.862385	0.841764	4347
CYSTEINE_TYPE_ENDOPEPTIDASE_ACTIVITY	40	-0.854584	0.714032	0.870437	4472
CALMODULIN_BINDING	25	-0.853047	0.725191	0.867571	4584
PHOSPHOLIPID_BINDING	47	-0.84415	0.750916	0.879366	2249
STEROL_BINDING	11	-0.8356	0.683919	0.890696	2061
TRANSLATION_INITIATION_FACTOR_ACTIVITY	24	-0.835217	0.707457	0.885447	3449
INOSITOL_OR_PHOSPHATIDYLINOSITOL_PHOSPHATASE_ACTIVITY	12	-0.831706	0.719231	0.886084	3554
TRANSFERASE_ACTIVITY_TRANSFERRING_GROUPS_OTHER_THAN_AMINO_ACYL_GROUPS	43	-0.825351	0.756184	0.891987	2333
PROTEIN_HOMODIMERIZATION_ACTIVITY	120	-0.82341	0.847973	0.889616	4083
TELOMERIC_DNA_BINDING	10	-0.820909	0.705653	0.888052	3813
LIPID_KINASE_ACTIVITY	12	-0.817922	0.712032	0.887739	3143
PHOSPHORIC_ESTER_HYDROLASE_ACTIVITY	151	-0.793757	0.934319	0.922757	2768
OXIDOREDUCTASE_ACTIVITY_GO_0016616	58	-0.789006	0.860384	0.924136	3424
DOUBLE_STRANDED_RNA_BINDING	17	-0.784952	0.758964	0.924622	3593
ENDODEOXYRIBONUCLEASE_ACTIVITY	11	-0.780476	0.766	0.925323	3243
PROTEIN_HETERODIMERIZATION_ACTIVITY	74	-0.765513	0.913274	0.940568	4112
HYDROLASE_ACTIVITY_HYDROLYZING_O_GLYCOSYL_COMPOUNDS	34	-0.754094	0.861624	0.9499	5777
CASPASE_REGULATOR_ACTIVITY	14	-0.752175	0.827715	0.946184	254
RECEPTOR_SIGNALING_PROTEIN_SERINE_THREONINE_KINASE_ACTIVITY	34	-0.741853	0.882784	0.951829	1563
ISOMERASE_ACTIVITY	35	-0.740654	0.887931	0.947298	2639
ACETYLTRANSFERASE_ACTIVITY	21	-0.717469	0.862453	0.965751	5011
ATP_DEPENDENT_RNA_HELICASE_ACTIVITY	16	-0.716995	0.836773	0.960325	1838
OXIDOREDUCTASE_ACTIVITY_GO_0016706	10	-0.698315	0.85575	0.971397	3189
CARBON_CARBON_LYASE_ACTIVITY	18	-0.6937	0.900935	0.969296	3941
PROTEIN_TYROSINE_PHOSPHATASE_ACTIVITY	53	-0.675018	0.964602	0.977218	2768
ANTIOXIDANT_ACTIVITY	18	-0.651153	0.930909	0.986827	2697
CYCLASE_ACTIVITY	11	-0.642732	0.917148	0.985582	610
DEACETYLASE_ACTIVITY	11	-0.631719	0.932432	0.98524	5836
PROTEIN_DEACETYLASE_ACTIVITY	10	-0.630002	0.910569	0.980219	5836
CARBOHYDRATE_KINASE_ACTIVITY	15	-0.614813	0.940937	0.98059	530
COPPER_ION_BINDING	15	-0.605229	0.954631	0.978458	5506
ALDO_KETO_REDUCTASE_ACTIVITY	12	-0.4516	0.996047	0.998276	3990
RNA_PROCESSING	169	-1.99158	0	0.023616	3540
TRNA_METABOLIC_PROCESS	19	-1.96471	0	0.0210647	1455
DNA_DEPENDENT_DNA_REPLICATION	55	-1.91627	0	0.0307134	2440
DNA_REPLICATION_INITIATION	16	-1.88439	0	0.0390859	4153
TRNA_PROCESSING	10	-1.81837	0.0020284	0.0783215	1455
RNA_SPLICING	89	-1.80233	0	0.0816748	3903
COENZYME_BIOSYNTHETIC_PROCESS	10	-1.80065	0.00192308	0.0710951	3296
DNA_REPLICATION	100	-1.79797	0	0.0637851	3813
NUCLEAR_EXPORT	33	-1.78955	0.00382409	0.0619668	4012
PROTEIN_MODIFICATION_BY_SMALL_PROTEIN_CONJUGATION	43	-1.75011	0	0.0897608	3093
RNA_EXPORT_FROM_NUCLEUS	20	-1.72191	0.00562852	0.111568	1176
NEGATIVE_REGULATION_OF_DNA_REPLICATION	13	-1.71085	0.00806452	0.112672	4153
PROTEIN_UBIQUITINATION	40	-1.70417	0.00182149	0.111638	3093
MRNA_METABOLIC_PROCESS	82	-1.67193	0.00170648	0.148651	3743
SISTER_CHROMATID_SEGREGATION	17	-1.66812	0.0295749	0.144594	4791
MITOTIC_SISTER_CHROMATID_SEGREGATION	16	-1.66124	0.0113208	0.145064	4633
REGULATION_OF_DNA_REPLICATION	20	-1.64237	0.00724638	0.163939	2029
MRNA_PROCESSING_GO_0006397	72	-1.63295	0.00181159	0.170016	3743
UBIQUITIN_CYCLE	48	-1.62352	0.011194	0.175837	3093
ORGANELLE_LOCALIZATION	25	-1.62188	0.0125673	0.169182	2859
DNA_DAMAGE_CHECKPOINT	20	-1.62016	0.0181488	0.163942	1669
COFACTOR_BIOSYNTHETIC_PROCESS	21	-1.60873	0.0155945	0.173319	3296
INTRACELLULAR_PROTEIN_TRANSPORT	139	-1.60224	0.00160514	0.175085	2734
NUCLEOCYTOPLASMIC_TRANSPORT	84	-1.59627	0.00519931	0.176273	4012
DNA_INTEGRITY_CHECKPOINT	24	-1.59363	0.0187266	0.172905	1669
DNA_DAMAGE_RESPONSESIGNAL_TRANSDUCTION	35	-1.57167	0.019678	0.201277	1669
NUCLEAR_TRANSPORT	85	-1.56276	0.00175747	0.209359	4012
NUCLEOTIDE_SUGAR_METABOLIC_PROCESS	10	-1.55595	0.0410156	0.214041	4778
NUCLEOBASENUCLEOSIDENUCLEOTIDE_AND_NUCLEIC_ACID_TRANSPORT	31	-1.54049	0.0243902	0.233906	1176
INTRACELLULAR_TRANSPORT	274	-1.5394	0.00155039	0.227813	2814
PROTEIN_CATABOLIC_PROCESS	69	-1.53763	0.0120898	0.222968	2039
N_TERMINAL_PROTEIN_AMINO_ACID_MODIFICATION	11	-1.52902	0.03861	0.230176	2485
CELL_CYCLE_CHECKPOINT_GO_0000075	48	-1.52655	0.0150376	0.227488	3380
PROTEIN_TARGETING_TO_MITOCHONDRION	10	-1.52015	0.0489642	0.231695	1107
PROTEIN_TRANSPORT	151	-1.52	0.0031348	0.225395	3191
DNA_METABOLIC_PROCESS	251	-1.51439	0	0.228446	3813
MICROTUBULE_BASED_PROCESS	82	-1.51105	0.0101695	0.228405	3063
MACROMOLECULE_LOCALIZATION	228	-1.50508	0	0.232813	3191
REGULATION_OF_DNA_METABOLIC_PROCESS	45	-1.4923	0.0246479	0.248433	2315
INTRA_GOLGI_VESICLE_MEDIATED_TRANSPORT	12	-1.49139	0.0477137	0.24377	1640
CHROMOSOME_SEGREGATION	32	-1.48871	0.0337711	0.242145	4791
RNA_3END_PROCESSING	10	-1.48111	0.064833	0.249288	921
RESPONSE_TO_DNA_DAMAGE_STIMULUS	158	-1.48027	0.00499168	0.244861	2509
MITOTIC_CELL_CYCLE_CHECKPOINT	21	-1.47013	0.0470163	0.257896	3380
GOLGI_VESICLE_TRANSPORT	48	-1.46491	0.0288809	0.260641	2537
M_PHASE	111	-1.45469	0.0115132	0.273113	5068
CELLULAR_PROTEIN_CATABOLIC_PROCESS	58	-1.45418	0.0299824	0.268463	1501
M_PHASE_OF_MITOTIC_CELL_CYCLE	85	-1.45159	0.0201342	0.267387	5068
ESTABLISHMENT_OF_PROTEIN_LOCALIZATION	184	-1.44477	0.00508475	0.274666	2734
MITOSIS	82	-1.4307	0.0169779	0.294868	5068
TRANSCRIPTION_INITIATION	35	-1.42521	0.0427046	0.30012	2602
REGULATION_OF_CYTOSKELETON_ORGANIZATION_AND_BIOGENESIS	30	-1.42395	0.0507519	0.297058	3778
PROTEIN_LOCALIZATION	207	-1.42201	0.00164204	0.295288	2734
BIOPOLYMER_CATABOLIC_PROCESS	116	-1.4211	0.0137221	0.291856	2330
MEIOTIC_RECOMBINATION	14	-1.41933	0.0809793	0.289588	5972
PROTEIN_TARGETING	105	-1.4169	0.0236088	0.288733	2734
NEGATIVE_REGULATION_OF_CYTOSKELETON_ORGANIZATION_AND_BIOGENESIS	11	-1.40875	0.0836576	0.299273	612
DNA_REPAIR	121	-1.40254	0.0163132	0.306224	4963
PROTEIN_EXPORT_FROM_NUCLEUS	12	-1.40241	0.0887097	0.301248	3973
PROTEIN_IMPORT	58	-1.39887	0.0547945	0.30316	554
CHROMOSOME_CONDENSATION	10	-1.39402	0.0872865	0.307976	6683
CELLULAR_LOCALIZATION	365	-1.38932	0.00296296	0.312868	2859
REGULATION_OF_GTPASE_ACTIVITY	15	-1.3753	0.107422	0.336481	678
TRICARBOXYLIC_ACID_CYCLE_INTERMEDIATE_METABOLIC_PROCESS	11	-1.37293	0.117647	0.335988	3424
GLUTAMINE_FAMILY_AMINO_ACID_METABOLIC_PROCESS	13	-1.36948	0.120301	0.337516	6965
MEIOSIS_I	17	-1.36757	0.0833333	0.336267	6174
RESPONSE_TO_ENDOGENOUS_STIMULUS	196	-1.36548	0.0124805	0.335073	2509
G2_M_TRANSITION_OF_MITOTIC_CELL_CYCLE	13	-1.36204	0.116505	0.337149	4791
ORGANELLE_ORGANIZATION_AND_BIOGENESIS	467	-1.35631	0	0.343752	4085
ESTABLISHMENT_OF_CELLULAR_LOCALIZATION	347	-1.34918	0.002886	0.353626	2859
CELL_CYCLE_PROCESS	189	-1.34466	0.0144231	0.358203	5068
CYTOSKELETON_DEPENDENT_INTRACELLULAR_TRANSPORT	26	-1.33999	0.0931099	0.363248	3857
NLS_BEARING_SUBSTRATE_IMPORT_INTO_NUCLEUS	13	-1.33815	0.125234	0.362166	2432
PROTEIN_IMPORT_INTO_NUCLEUS	45	-1.33288	0.0808081	0.3688	554
CYTOSKELETON_ORGANIZATION_AND_BIOGENESIS	207	-1.32038	0.0248834	0.392165	4193
NUCLEAR_IMPORT	47	-1.31282	0.103261	0.404013	554
REGULATION_OF_MITOSIS	41	-1.30337	0.105647	0.420872	5068
CELL_PROJECTION_BIOGENESIS	25	-1.30156	0.125862	0.419635	2359
DNA_DAMAGE_RESPONSESIGNAL_TRANSDUCTION_BY_P53_CLASS_MEDIATOR	13	-1.29929	0.124272	0.419978	1431
TRANSCRIPTION_INITIATION_FROM_RNA_POLYMERASE_II_PROMOTER	29	-1.2925	0.145719	0.430727	2602
MACROMOLECULE_CATABOLIC_PROCESS	136	-1.28059	0.0547504	0.454981	2330
CELL_CYCLE_GO_0007049	309	-1.27841	0.0209895	0.454982	5068
PHOSPHOINOSITIDE_METABOLIC_PROCESS	31	-1.27519	0.158759	0.457541	2464
PURINE_NUCLEOTIDE_METABOLIC_PROCESS	12	-1.27171	0.192872	0.460537	2212
AMINO_ACID_CATABOLIC_PROCESS	24	-1.27077	0.160075	0.4576	3539
NEGATIVE_REGULATION_OF_IMMUNE_SYSTEM_PROCESS	13	-1.26917	0.171375	0.456585	745
COENZYME_METABOLIC_PROCESS	38	-1.26493	0.132075	0.462252	3628
POST_GOLGI_VESICLE_MEDIATED_TRANSPORT	14	-1.26029	0.173004	0.468908	2526
PEROXISOME_ORGANIZATION_AND_BIOGENESIS	16	-1.26021	0.153551	0.463886	2178
CATABOLIC_PROCESS	223	-1.25589	0.0490506	0.469911	2994
MICROTUBULE_CYTOSKELETON_ORGANIZATION_AND_BIOGENESIS	35	-1.24981	0.154717	0.479909	2902
CELL_CYCLE_PHASE	167	-1.24621	0.0860927	0.484113	5068
COFACTOR_METABOLIC_PROCESS	54	-1.24589	0.120504	0.479643	3628
AMINE_CATABOLIC_PROCESS	26	-1.2423	0.153558	0.483703	3539
PROTEIN_FOLDING	58	-1.23994	0.113677	0.484491	2937
PURINE_RIBONUCLEOTIDE_METABOLIC_PROCESS	10	-1.23981	0.206478	0.479818	4572
RIBONUCLEOTIDE_METABOLIC_PROCESS	16	-1.23701	0.19337	0.481668	5511
PHOSPHORYLATION	306	-1.23693	0.0407855	0.476934	3484
DNA_RECOMBINATION	44	-1.22295	0.162835	0.508098	5972
ACTIN_FILAMENT_BASED_MOVEMENT	10	-1.21889	0.248031	0.513507	48
CELLULAR_MACROMOLECULE_CATABOLIC_PROCESS	103	-1.21842	0.12187	0.509584	2330
ER_TO_GOLGI_VESICLE_MEDIATED_TRANSPORT	18	-1.21699	0.216963	0.50796	3934
MICROTUBULE_BASED_MOVEMENT	16	-1.21434	0.205556	0.510226	2814
ENDOTHELIAL_CELL_PROLIFERATION	12	-1.21109	0.213611	0.513843	3001
CELLULAR_CATABOLIC_PROCESS	210	-1.20436	0.0951662	0.526396	4055
ANDROGEN_RECEPTOR_SIGNALING_PATHWAY	11	-1.20346	0.25	0.524052	1584
RESPONSE_TO_OXIDATIVE_STRESS	46	-1.20204	0.169675	0.523111	3593
VESICLE_MEDIATED_TRANSPORT	193	-1.19911	0.0790323	0.52607	4275
REGULATION_OF_CELL_CYCLE	180	-1.18598	0.110224	0.557662	4172
PROTEIN_DNA_COMPLEX_ASSEMBLY	48	-1.18489	0.186813	0.55584	2717
REGULATION_OF_SMALL_GTPASE_MEDIATED_SIGNAL_TRANSDUCTION	23	-1.17985	0.219251	0.565074	1656
CHROMOSOME_ORGANIZATION_AND_BIOGENESIS	121	-1.17875	0.137056	0.563162	3577
PROTEIN_POLYUBIQUITINATION	11	-1.17632	0.259406	0.564814	2315
DOUBLE_STRAND_BREAK_REPAIR	23	-1.17504	0.257692	0.563535	5598
MITOTIC_CELL_CYCLE	153	-1.17162	0.125828	0.568051	4791
POST_TRANSLATIONAL_PROTEIN_MODIFICATION	466	-1.17123	0.0674319	0.564338	3484
MICROTUBULE_POLYMERIZATION_OR_DEPOLYMERIZATION	11	-1.16609	0.275728	0.573253	2368
REGULATION_OF_ENDOTHELIAL_CELL_PROLIFERATION	10	-1.16321	0.281369	0.576413	3001
PROTEIN_AMINO_ACID_PHOSPHORYLATION	273	-1.15446	0.127055	0.596967	3484
NEGATIVE_REGULATION_OF_DNA_METABOLIC_PROCESS	18	-1.15136	0.285988	0.601168	1809
RNA_SPLICINGVIA_TRANSESTERIFICATION_REACTIONS	34	-1.15129	0.240741	0.596437	4154
DNA_PACKAGING	34	-1.14192	0.268817	0.618548	4633
AMINO_ACID_AND_DERIVATIVE_METABOLIC_PROCESS	99	-1.13016	0.227656	0.648494	3792
AMINO_ACID_METABOLIC_PROCESS	77	-1.12268	0.22774	0.666531	4444
CENTROSOME_CYCLE	10	-1.11991	0.318182	0.669333	3385
S_PHASE	14	-1.11577	0.321495	0.676641	4546
NITROGEN_COMPOUND_CATABOLIC_PROCESS	28	-1.09782	0.323475	0.728687	3539
MITOCHONDRIAL_MEMBRANE_ORGANIZATION_AND_BIOGENESIS	11	-1.09697	0.324675	0.725603	1107
CELLULAR_RESPIRATION	18	-1.09487	0.325142	0.727078	4217
REGULATION_OF_ORGANELLE_ORGANIZATION_AND_BIOGENESIS	40	-1.09002	0.316163	0.737517	2216
CYTOKINESIS	19	-1.08981	0.335271	0.732538	4080
CELL_CYCLE_ARREST_GO_0007050	55	-1.08417	0.300917	0.745606	3946
NEGATIVE_REGULATION_OF_CELLULAR_COMPONENT_ORGANIZATION_AND_BIOGENESIS	28	-1.08249	0.336331	0.745451	1701
PEPTIDYL_AMINO_ACID_MODIFICATION	63	-1.08201	0.308362	0.741467	2533
RESPONSE_TO_HEAT	10	-1.07596	0.357143	0.755738	6002
REGULATION_OF_CELLULAR_COMPONENT_SIZE	14	-1.06611	0.362429	0.782692	614
PHOSPHOINOSITIDE_BIOSYNTHETIC_PROCESS	24	-1.0651	0.366038	0.780503	2464
CELL_DIVISION	21	-1.06411	0.358779	0.778144	4080
TRANSCRIPTION_FROM_RNA_POLYMERASE_III_PROMOTER	19	-1.05919	0.382143	0.789113	5395
REGULATION_OF_RAS_PROTEIN_SIGNAL_TRANSDUCTION	19	-1.0581	0.372549	0.787092	1656
ENERGY_DERIVATION_BY_OXIDATION_OF_ORGANIC_COMPOUNDS	36	-1.05764	0.375235	0.783023	4459
GENERATION_OF_PRECURSOR_METABOLITES_AND_ENERGY	121	-1.05482	0.337288	0.786623	4063
GLYCEROPHOSPHOLIPID_METABOLIC_PROCESS	45	-1.05381	0.370036	0.784398	2464
ENDOSOME_TRANSPORT	23	-1.05195	0.381226	0.784675	2688
REGULATION_OF_PROTEIN_METABOLIC_PROCESS	171	-1.05099	0.329966	0.782211	1783
POSITIVE_REGULATION_OF_PHOSPHORYLATION	26	-1.05021	0.384758	0.779458	4164
CENTROSOME_ORGANIZATION_AND_BIOGENESIS	14	-1.04949	0.408644	0.776508	3385
REGULATION_OF_I_KAPPAB_KINASE_NF_KAPPAB_CASCADE	92	-1.048	0.360791	0.776435	2482
ACTIN_FILAMENT_BASED_PROCESS	114	-1.04743	0.359455	0.773063	4193
REGULATION_OF_MITOTIC_CELL_CYCLE	23	-1.04729	0.37747	0.76832	4172
TRANSMEMBRANE_RECEPTOR_PROTEIN_SERINE_THREONINE_KINASE_SIGNALING_PATHWAY	47	-1.04534	0.3875	0.769514	1177
RNA_CATABOLIC_PROCESS	22	-1.04309	0.409009	0.771635	4682
ESTABLISHMENT_AND_OR_MAINTENANCE_OF_CELL_POLARITY	19	-1.04121	0.400379	0.772485	2206
REGULATION_OF_CELLULAR_PROTEIN_METABOLIC_PROCESS	160	-1.04013	0.36289	0.770855	1617
SECRETORY_PATHWAY	84	-1.02735	0.383085	0.80635	5128
GLIOGENESIS	11	-1.02587	0.412214	0.806205	3727
ESTABLISHMENT_OF_ORGANELLE_LOCALIZATION	18	-1.02411	0.413408	0.806956	5292
REGULATION_OF_PHOSPHORYLATION	49	-1.01907	0.416967	0.817823	4164
CELLULAR_COMPONENT_ASSEMBLY	293	-1.01674	0.421462	0.820144	3656
VIRAL_GENOME_REPLICATION	21	-1.01324	0.425688	0.826481	606
I_KAPPAB_KINASE_NF_KAPPAB_CASCADE	113	-1.00726	0.425249	0.840292	2637
PROTEIN_AMINO_ACID_LIPIDATION	24	-1.00594	0.45488	0.839566	2528
VIRAL_INFECTIOUS_CYCLE	32	-1.00185	0.449814	0.847759	769
MACROMOLECULAR_COMPLEX_ASSEMBLY	276	-0.999697	0.453674	0.849619	3500
PHOSPHOLIPID_METABOLIC_PROCESS	73	-0.99802	0.450877	0.85001	1686
MITOCHONDRIAL_TRANSPORT	20	-0.990896	0.468354	0.867915	1907
MICROTUBULE_ORGANIZING_CENTER_ORGANIZATION_AND_BIOGENESIS	15	-0.985046	0.489484	0.881867	3385
POSITIVE_REGULATION_OF_PHOSPHATE_METABOLIC_PROCESS	28	-0.981955	0.491589	0.886527	4164
RESPONSE_TO_IONIZING_RADIATION	10	-0.976528	0.47817	0.899391	4543
N_ACETYLGLUCOSAMINE_METABOLIC_PROCESS	12	-0.974825	0.485605	0.899474	3083
POSITIVE_REGULATION_OF_I_KAPPAB_KINASE_NF_KAPPAB_CASCADE	86	-0.973932	0.493955	0.89717	2482
INTERPHASE_OF_MITOTIC_CELL_CYCLE	62	-0.971197	0.484321	0.900788	4347
SENSORY_PERCEPTION_OF_CHEMICAL_STIMULUS	20	-0.971174	0.504604	0.895634	2711
ANTI_APOPTOSIS	114	-0.96709	0.548032	0.903614	1793
INTERPHASE	68	-0.967087	0.524222	0.898466	4791
REGULATION_OF_CELLULAR_COMPONENT_ORGANIZATION_AND_BIOGENESIS	123	-0.965901	0.532338	0.897297	1796
GLUCOSAMINE_METABOLIC_PROCESS	13	-0.964772	0.534091	0.895697	3083
ACTIN_CYTOSKELETON_ORGANIZATION_AND_BIOGENESIS	104	-0.96434	0.545024	0.892063	4193
REGULATION_OF_HYDROLASE_ACTIVITY	79	-0.962177	0.521452	0.893771	1834
RESPONSE_TO_DRUG	21	-0.961889	0.527307	0.889734	2447
PROTEOLYSIS	189	-0.960917	0.540248	0.887849	1501
NEGATIVE_REGULATION_OF_CELL_CYCLE	77	-0.959202	0.558574	0.888138	2206
COFACTOR_CATABOLIC_PROCESS	10	-0.959018	0.52552	0.883761	4217
CELLULAR_PROTEIN_COMPLEX_DISASSEMBLY	13	-0.954505	0.550752	0.892962	1159
MITOCHONDRION_ORGANIZATION_AND_BIOGENESIS	47	-0.948059	0.530797	0.908353	1107
REGULATION_OF_RHO_PROTEIN_SIGNAL_TRANSDUCTION	14	-0.947801	0.545631	0.904354	1656
MEIOTIC_CELL_CYCLE	32	-0.946817	0.541071	0.902455	6174
CASPASE_ACTIVATION	26	-0.944982	0.5125	0.903387	1834
PROTEIN_COMPLEX_DISASSEMBLY	14	-0.936327	0.55642	0.924967	1159
MEMBRANE_ORGANIZATION_AND_BIOGENESIS	134	-0.936125	0.625	0.920692	2220
POSITIVE_REGULATION_OF_CYTOKINE_SECRETION	10	-0.93138	0.53229	0.930068	745
VIRAL_REPRODUCTIVE_PROCESS	36	-0.926741	0.581056	0.939151	769
AGING	13	-0.926595	0.559783	0.934754	367
MACROMOLECULAR_COMPLEX_DISASSEMBLY	15	-0.924701	0.559322	0.93552	1159
DEPHOSPHORYLATION	69	-0.924668	0.586081	0.930813	3084
REGULATION_OF_RHO_GTPASE_ACTIVITY	10	-0.924373	0.57085	0.926957	341
SECRETION_BY_CELL	116	-0.922641	0.623211	0.927259	2734
REGULATION_OF_PROTEIN_MODIFICATION_PROCESS	44	-0.921576	0.586792	0.925732	1475
POSITIVE_REGULATION_OF_CELLULAR_COMPONENT_ORGANIZATION_AND_BIOGENESIS	35	-0.917857	0.596685	0.931666	506
CARBOXYLIC_ACID_METABOLIC_PROCESS	174	-0.910793	0.696309	0.947568	3539
EMBRYONIC_DEVELOPMENT	56	-0.908649	0.639085	0.948787	1268
GLYCEROPHOSPHOLIPID_BIOSYNTHETIC_PROCESS	29	-0.90628	0.584699	0.950921	2464
NUCLEOTIDE_EXCISION_REPAIR	20	-0.902071	0.602564	0.958369	4751
ADAPTIVE_IMMUNE_RESPONSE	25	-0.898109	0.613726	0.965173	1177
ORGANIC_ACID_METABOLIC_PROCESS	176	-0.896451	0.727419	0.965468	3539
POSITIVE_REGULATION_OF_SIGNAL_TRANSDUCTION	125	-0.89621	0.708402	0.961495	2482
BASE_EXCISION_REPAIR	16	-0.891906	0.619417	0.969388	1499
PROTEIN_COMPLEX_ASSEMBLY	166	-0.891884	0.741042	0.964799	2480
REGULATION_OF_RAS_GTPASE_ACTIVITY	11	-0.890541	0.624016	0.963953	341
LIPOPROTEIN_BIOSYNTHETIC_PROCESS	26	-0.889696	0.62089	0.961618	2528
RESPONSE_TO_CARBOHYDRATE_STIMULUS	12	-0.889053	0.604915	0.958781	3449
POSITIVE_REGULATION_OF_CASPASE_ACTIVITY	30	-0.884935	0.653179	0.965356	1834
ONE_CARBON_COMPOUND_METABOLIC_PROCESS	26	-0.883015	0.639785	0.9658	915
REGULATION_OF_GENE_EXPRESSION_EPIGENETIC	29	-0.88162	0.661844	0.96515	2757
CELLULAR_LIPID_CATABOLIC_PROCESS	35	-0.874295	0.680657	0.97991	5932
CALCIUM_MEDIATED_SIGNALING	16	-0.871729	0.65261	0.982141	4584
AMINE_METABOLIC_PROCESS	139	-0.871621	0.799011	0.977864	3539
PHOSPHOLIPID_BIOSYNTHETIC_PROCESS	38	-0.86508	0.708411	0.99016	1680
POSITIVE_REGULATION_OF_TRANSFERASE_ACTIVITY	85	-0.859205	0.766607	0.999924	4621
NUCLEOBASENUCLEOSIDE_AND_NUCLEOTIDE_METABOLIC_PROCESS	52	-0.858527	0.730634	0.997114	4184
POSITIVE_REGULATION_OF_PROTEIN_MODIFICATION_PROCESS	29	-0.856503	0.676364	0.997492	1431
SPLICEOSOME_ASSEMBLY	20	-0.856083	0.668593	0.994041	4154
STEROID_HORMONE_RECEPTOR_SIGNALING_PATHWAY	19	-0.854773	0.682692	0.992609	1584
SULFUR_METABOLIC_PROCESS	37	-0.854554	0.695238	0.988702	3277
CELLULAR_RESPONSE_TO_STIMULUS	19	-0.854047	0.671815	0.985448	2001
REGULATION_OF_NUCLEOCYTOPLASMIC_TRANSPORT	21	-0.852219	0.68985	0.985313	2637
NEGATIVE_REGULATION_OF_CELL_DIFFERENTIATION	27	-0.851648	0.7	0.982359	467
MEMBRANE_LIPID_BIOSYNTHETIC_PROCESS	46	-0.850544	0.719925	0.9807	1680
S_PHASE_OF_MITOTIC_CELL_CYCLE	10	-0.84996	0.667308	0.977778	4172
PHOTORECEPTOR_CELL_MAINTENANCE	10	-0.842612	0.692929	0.99018	2714
BILE_ACID_METABOLIC_PROCESS	11	-0.841253	0.686679	0.988833	1982
PROTEIN_AMINO_ACID_ADP_RIBOSYLATION	10	-0.840233	0.662857	0.986948	2509
ACTIVATION_OF_PROTEIN_KINASE_ACTIVITY	28	-0.83609	0.732965	0.991818	4443
SYNAPSE_ORGANIZATION_AND_BIOGENESIS	23	-0.827313	0.711281	1	4398
INTERLEUKIN_8_BIOSYNTHETIC_PROCESS	10	-0.824622	0.702128	1	255
INTERLEUKIN_2_PRODUCTION	11	-0.822533	0.707547	1	1177
SPERMATID_DIFFERENTIATION	11	-0.81927	0.685149	1	1793
PROTEIN_AMINO_ACID_AUTOPHOSPHORYLATION	30	-0.819065	0.773333	1	1226
ACTIN_FILAMENT_POLYMERIZATION	14	-0.817897	0.724008	1	1656
AROMATIC_COMPOUND_METABOLIC_PROCESS	26	-0.8152	0.753199	1	6756
INTRACELLULAR_RECEPTOR_MEDIATED_SIGNALING_PATHWAY	20	-0.814045	0.73224	1	1584
RESPONSE_TO_HORMONE_STIMULUS	33	-0.811819	0.767797	1	3449
RESPONSE_TO_UV	25	-0.810381	0.77095	1	1722
REGULATION_OF_JNK_CASCADE	12	-0.805255	0.752896	1	4930
POSITIVE_REGULATION_OF_CELL_MIGRATION	10	-0.801388	0.710728	1	3607
LIPID_CATABOLIC_PROCESS	38	-0.791864	0.785714	1	5932
REGULATION_OF_INTRACELLULAR_TRANSPORT	24	-0.7848	0.800377	1	1612
ELECTRON_TRANSPORT_GO_0006118	51	-0.78419	0.864376	1	4444
NITROGEN_COMPOUND_METABOLIC_PROCESS	152	-0.782431	0.942907	1	3539
NUCLEOTIDE_BIOSYNTHETIC_PROCESS	20	-0.778333	0.804143	1	5511
PROTEIN_AUTOPROCESSING	31	-0.778214	0.834846	1	1226
NEGATIVE_REGULATION_OF_TRANSFERASE_ACTIVITY	35	-0.776773	0.848197	1	349
NUCLEAR_ORGANIZATION_AND_BIOGENESIS	30	-0.772119	0.817006	1	1855
DI___TRI_VALENT_INORGANIC_CATION_TRANSPORT	32	-0.771629	0.80651	1	1488
CHROMATIN_ASSEMBLY_OR_DISASSEMBLY	26	-0.771174	0.818713	1	1584
HEME_METABOLIC_PROCESS	11	-0.769374	0.760377	1	4471
MYELOID_LEUKOCYTE_DIFFERENTIATION	15	-0.755377	0.805769	1	506
REGULATION_OF_ACTION_POTENTIAL	17	-0.75322	0.833333	1	4106
ISOPRENOID_METABOLIC_PROCESS	12	-0.750611	0.809963	1	2620
EPIDERMAL_GROWTH_FACTOR_RECEPTOR_SIGNALING_PATHWAY	22	-0.742905	0.863462	1	2523
POSITIVE_REGULATION_OF_JNK_ACTIVITY	17	-0.738678	0.822142	1	4375
SPINDLE_ORGANIZATION_AND_BIOGENESIS	11	-0.73355	0.820225	1	6043
REPRODUCTIVE_PROCESS	156	-0.731878	0.983444	1	4024
VIRAL_REPRODUCTION	41	-0.731685	0.909259	1	769
CELL_RECOGNITION	17	-0.731147	0.839416	1	5218
MUSCLE_CELL_DIFFERENTIATION	22	-0.727481	0.852427	1	1268
OVULATION_CYCLE	14	-0.727229	0.84585	1	5903
REGULATION_OF_PROTEIN_AMINO_ACID_PHOSPHORYLATION	30	-0.720996	0.892606	1	3890
NEGATIVE_REGULATION_OF_HYDROLASE_ACTIVITY	14	-0.720391	0.841699	1	5910
LIPOPROTEIN_METABOLIC_PROCESS	33	-0.718467	0.91028	1	2528
REGULATION_OF_CELL_MIGRATION	28	-0.709495	0.892655	1	3607
EXTRACELLULAR_STRUCTURE_ORGANIZATION_AND_BIOGENESIS	30	-0.709213	0.913201	1	4398
RECEPTOR_MEDIATED_ENDOCYTOSIS	32	-0.706788	0.93186	1	3816
PIGMENT_METABOLIC_PROCESS	18	-0.706786	0.872299	1	4471
MEMBRANE_FUSION	28	-0.705934	0.9	1	3387
RESPONSE_TO_STEROID_HORMONE_STIMULUS	11	-0.700266	0.862934	1	4562
POSITIVE_REGULATION_OF_CELL_CYCLE	16	-0.696648	0.870079	1	6683
REGULATION_OF_TRANSCRIPTION_FACTOR_ACTIVITY	39	-0.692838	0.938202	1	2827
DNA_FRAGMENTATION_DURING_APOPTOSIS	13	-0.691653	0.876984	1	1855
SYNAPTOGENESIS	18	-0.687476	0.90689	1	4398
OLIGOSACCHARIDE_METABOLIC_PROCESS	11	-0.676094	0.886538	1	2436
REGULATION_OF_JNK_ACTIVITY	19	-0.65435	0.931864	1	4375
REGULATION_OF_CELL_MORPHOGENESIS	14	-0.653526	0.916191	1	506
MITOTIC_SPINDLE_ORGANIZATION_AND_BIOGENESIS	10	-0.653059	0.90873	1	6043
MRNA_SPLICE_SITE_SELECTION	13	-0.649858	0.929499	1	5051
RESPIRATORY_GASEOUS_EXCHANGE	14	-0.647075	0.923077	1	1714
REGULATION_OF_ACTIN_POLYMERIZATION_AND_OR_DEPOLYMERIZATION	12	-0.628495	0.936685	1	614
POSITIVE_REGULATION_OF_MAP_KINASE_ACTIVITY	46	-0.625519	0.980144	1	4621
REGULATION_OF_ANATOMICAL_STRUCTURE_MORPHOGENESIS	25	-0.617137	0.966851	1	1701
HEME_BIOSYNTHETIC_PROCESS	10	-0.615426	0.935922	1	7148
GENE_SILENCING	10	-0.599716	0.953252	1	1020
REGULATION_OF_ACTIN_FILAMENT_LENGTH	13	-0.593617	0.95709	1	614
CELL_MATRIX_ADHESION	38	-0.591321	0.991135	1	3906
SECONDARY_METABOLIC_PROCESS	26	-0.585628	0.97331	1	4471
PIGMENT_BIOSYNTHETIC_PROCESS	17	-0.584536	0.968198	1	4471
NEGATIVE_REGULATION_OF_CELL_MIGRATION	15	-0.584396	0.968379	1	5722
REGULATION_OF_NEURON_APOPTOSIS	12	-0.583044	0.955854	1	614
CELL_SUBSTRATE_ADHESION	39	-0.578842	0.989031	1	3906
POSITIVE_REGULATION_OF_MAPKKK_CASCADE	11	-0.571733	0.969466	1	5383
SKELETAL_MUSCLE_DEVELOPMENT	31	-0.570922	0.983333	1	1268
REGULATION_OF_AXONOGENESIS	10	-0.532233	0.977035	1	5722
VITAMIN_METABOLIC_PROCESS	17	-0.515195	0.990724	1	3296
DNA_MODIFICATION	11	-0.468216	0.988528	1	5774
AMINE_BIOSYNTHETIC_PROCESS	14	-0.463138	0.994231	1	1680
MYOBLAST_DIFFERENTIATION	17	-0.441846	0.998073	1	1268
POSITIVE_REGULATION_OF_PROTEIN_AMINO_ACID_PHOSPHORYLATION	20	-0.409702	1	0.999535	17681
